# Supplementary material for: Identification of giant Mimivirus protein functions using RNA interference
Source: Front Microbiol. 2015 Apr 28;6:345. doi: 10.3389/fmicb.2015.00345 (PMC4412084; doi:10.3389/fmicb.2015.00345)
Supplement: Supplementary file 2 [file Data_Sheet_2.XLSX]

## Sheet: List of genes & proteins
List of candidate genes and proteins
RefSeq accession	Protein accession	Gene name	Protein annotation	Source organism	Location
NC_014649.1	YP_003986627.1	R135	putative GMC-type oxidoreductase	Acanthamoeba polyphaga mimivirus	165387..167495
NC_014649.1	YP_003986628.1	L136	putative pyridoxal phosphate-dependent transferase	Acanthamoeba polyphaga mimivirus	complement(167579..168637)
NC_014649.1	YP_003986629.1	L137	hypothetical protein	Acanthamoeba polyphaga mimivirus	complement(168656..170854)
NC_014649.1	YP_003986630.1	L138	hypothetical protein	Acanthamoeba polyphaga mimivirus	complement(170957..173608)
NC_014649.1	YP_003986631.1	R139	uncharacterized glycosyltransferase	Acanthamoeba polyphaga mimivirus	173637..174383
NC_014649.1	YP_003986632.1	L140	hypothetical protein	Acanthamoeba polyphaga mimivirus	complement(174331..175245)
NC_014649.1	YP_003986633.1	R141	putative dTDP-D-glucose 4,6-dehydratase	Acanthamoeba polyphaga mimivirus	175397..176368
NC_014649.1	YP_003986634.1	L142	putative WbbJ Acetyltransferase	Acanthamoeba polyphaga mimivirus	complement(176526..177998)
NC_014649.1	YP_003986635.1	L143	putative exoV-like protein	Acanthamoeba polyphaga mimivirus	complement(178090..178953)
NC_014649.1	YP_003987161.1	R641	hypothetical protein	Acanthamoeba polyphaga mimivirus	844619..845410
NC_014649.1	YP_003987254.1	L725	hypothetical protein	Acanthamoeba polyphaga mimivirus	complement(949140..949814)
NC_014649.1	YP_003987362.1	L829	hypothetical protein	Acanthamoeba polyphaga mimivirus	complement(1081164..1082465)
NC_014649.1	YP_003987387.1	R856	putative TPR repeat-containing protein	Acanthamoeba polyphaga mimivirus	1114582..1115610
NC_014649.1	YP_003987407.1	L872	hypothetical protein	Acanthamoeba polyphaga mimivirus	complement(1135881..1136903)
NC_016072.1	YP_004894929.1	mg878	mg878 gene product	Megavirus chiliensis	1014599..1016590

## Sheet: BLASTp 15 prot Vs mimiviruses
BLASTp of 15 candidate proteins against proteins belong to mimiviruses, marseilleviruses, and phycodnaviruses
Query id	Subject id	Organism	% identity	e-value
lcl|NC_014649.1_cdsid_YP_003986627.1 [gene=R135] [protein=putative GMC-type oxidoreductase] [protein_id=YP_003986627.1] [location=165387..167495]
	gi|311977507|ref|YP_003986627.1| putative GMC-type oxidoreductase	Acanthamoeba polyphaga mimivirus	100	0
	gi|308204680|gb|ADO18481.1| putative GMC-type oxidoreductase	Acanthamoeba polyphaga mimivirus	100	0
	gi|55416760|gb|AAV50410.1| choline dehydrogenase or related protein	Acanthamoeba polyphaga mimivirus	100	0
	gi|398257596|gb|EJN41203.1| choline dehydrogenase-like protein	Acanthamoeba polyphaga lentillevirus	99.57	0
	gi|351737278|gb|AEQ60313.1| choline dehydrogenase-like protein	Acanthamoeba castellanii mamavirus	99.57	0
	gi|351738078|gb|AEQ61113.1| GMC oxidoreductase	Acanthamoeba castellanii mamavirus	70.94	0
	gi|311978306|ref|YP_003987467.1| putative glucose-methanol-choline oxidoreductase protein	Acanthamoeba polyphaga mimivirus	70.94	0
	gi|311788812|gb|ADQ12923.1| putative glucose-methanol-choline oxidoreductase protein	Acanthamoeba polyphaga mimivirus	70.94	0
	gi|398256898|gb|EJN40509.1| hypothetical protein lvs_L784	Acanthamoeba polyphaga lentillevirus	70.94	0
	gi|441432710|ref|YP_007354752.1| GMC oxidoreductase	Acanthamoeba polyphaga moumouvirus	68.51	0
	gi|440383790|gb|AGC02316.1| GMC oxidoreductase	Acanthamoeba polyphaga moumouvirus	68.51	0
	gi|371944501|gb|AEX62325.1| putative GMC-type oxidoreductase	Moumouvirus Monve	68.51	0
	gi|371944098|gb|AEX61925.1| putative GMC-type oxidoreductase	Megavirus courdo7	68	0
	gi|444237070|gb|AGD92840.1| putative GMC-type oxidoreductase	Megavirus lba	68	0
	gi|448825885|ref|YP_007418816.1| putative GMC-type oxidoreductase	Megavirus lba	68	0
	gi|425701823|gb|AFX92985.1| putative GMC-type oxidoreductase	Megavirus courdo11	68.16	0
	gi|363540216|ref|YP_004894929.1| mg878 gene product	Megavirus chiliensis	68.16	0
	gi|350611381|gb|AEQ32825.1| putative GMC-type oxidoreductase	Megavirus chiliensis	68.16	0
	gi|451927056|gb|AGF84934.1| oxidoreductase	Moumouvirus goulette	68.48	0
	gi|55417501|gb|AAV51151.1| putative oxidoreductase (N-term)	Acanthamoeba polyphaga mimivirus	70.22	2e-146
	gi|55417500|gb|AAV51150.1| putative oxidoreductase (C-term)	Acanthamoeba polyphaga mimivirus	69.54	5e-59
	gi|398257591|gb|EJN41198.1| choline dehydrogenase	Acanthamoeba polyphaga lentillevirus	22.97	5e-08
	gi|351737272|gb|AEQ60307.1| Choline dehydrogenase	Acanthamoeba castellanii mamavirus	22.97	5e-08
	gi|311977499|ref|YP_003986619.1| putative GMC-type oxidoreductase	Acanthamoeba polyphaga mimivirus	22.97	7e-08
	gi|308204192|gb|ADO17993.1| putative GMC-type oxidoreductase	Acanthamoeba polyphaga mimivirus	22.97	7e-08
	gi|55416753|gb|AAV50403.1| choline dehydrogenase	Acanthamoeba polyphaga mimivirus	22.97	7e-08
	gi|363540847|ref|YP_004894926.1| mg875 gene product	Megavirus chiliensis	24.53	2e-07
	gi|350612012|gb|AEQ33456.1| putative GMC-type oxidoreductase	Megavirus chiliensis	24.53	2e-07
	gi|425701819|gb|AFX92981.1| putative GMC-type oxidoreductase	Megavirus courdo11	24.22	2e-07
	gi|444237062|gb|AGD92832.1| putative GMC-type oxidoreductase	Megavirus lba	24.22	3e-07
	gi|448825877|ref|YP_007418808.1| putative GMC-type oxidoreductase	Megavirus lba	24.22	3e-07
	gi|451927054|gb|AGF84932.1| oxidoreductase	Moumouvirus goulette	22.29	1e-05
	gi|371944499|gb|AEX62323.1| putative GMC-type oxidoreductase	Moumouvirus Monve	20.83	1e-05
	gi|441432712|ref|YP_007354754.1| GMC oxidoreductase	Acanthamoeba polyphaga moumouvirus	20.83	1e-05
	gi|440383792|gb|AGC02318.1| GMC oxidoreductase	Acanthamoeba polyphaga moumouvirus	20.83	1e-05
	gi|444236906|gb|AGD92676.1| glucose-methanol-choline oxidoreductase	Megavirus lba	29.31	0.002
	gi|448825721|ref|YP_007418652.1| glucose-methanol-choline oxidoreductase	Megavirus lba	29.31	0.002
	gi|425701661|gb|AFX92823.1| glucose-methanol-choline oxidoreductase	Megavirus courdo11	29.31	0.002
	gi|363540230|ref|YP_004894780.1| mg729 gene product	Megavirus chiliensis	32.29	0.002
	gi|350611395|gb|AEQ32839.1| glucose-methanol-choline oxidoreductase	Megavirus chiliensis	32.29	0.002
	gi|441432558|ref|YP_007354600.1| glucose-methanol-choline oxidoreductase	Acanthamoeba polyphaga moumouvirus	22.32	0.003
	gi|440383638|gb|AGC02164.1| glucose-methanol-choline oxidoreductase	Acanthamoeba polyphaga moumouvirus	22.32	0.003
	gi|371944689|gb|AEX62511.1| glucose-methanol-choline oxidoreductase	Moumouvirus Monve	41.18	0.004
	gi|451927209|gb|AGF85087.1| oxidoreductase	Moumouvirus goulette	41.18	0.004
lcl|NC_014649.1_cdsid_YP_003987254.1 [gene=L725] [protein=hypothetical protein] [protein_id=YP_003987254.1] [location=complement(949140..949814)]
	gi|339061666|gb|AEJ34970.1| hypothetical protein MIMI_L725	Acanthamoeba polyphaga mimivirus	100	6e-129
	gi|311978134|ref|YP_003987254.1| hypothetical protein	Acanthamoeba polyphaga mimivirus	100	6e-129
	gi|308204568|gb|ADO18369.1| hypothetical protein	Acanthamoeba polyphaga mimivirus	100	6e-129
	gi|55417335|gb|AAV50985.1| unknown	Acanthamoeba polyphaga mimivirus	100	6e-129
	gi|398257527|gb|EJN41135.1| hypothetical protein lvs_L632	Acanthamoeba polyphaga lentillevirus	100	6e-129
	gi|351737902|gb|AEQ60937.1| hypothetical protein	Acanthamoeba castellanii mamavirus	100	6e-129
	gi|441432148|ref|YP_007354190.1| hypothetical protein Moumou_00210	Acanthamoeba polyphaga moumouvirus	55.61	1e-68
	gi|440383228|gb|AGC01754.1| hypothetical protein Moumou_00210	Acanthamoeba polyphaga moumouvirus	55.61	1e-68
	gi|371945249|gb|AEX63069.1| hypothetical protein mv_R867	Moumouvirus Monve	55.16	3e-68
	gi|451927664|gb|AGF85542.1| hypothetical protein glt_00737	Moumouvirus goulette	54.26	3e-66
	gi|444236416|gb|AGD92186.1| hypothetical protein LBA_00266	Megavirus lba	56.48	3e-62
	gi|448825231|ref|YP_007418162.1| hypothetical protein LBA_00266	Megavirus lba	56.48	3e-62
	gi|371943543|gb|AEX61372.1| hypothetical protein c7_L306	Megavirus courdo7	56.48	3e-62
	gi|425701154|gb|AFX92316.1| hypothetical protein CE11_00286	Megavirus courdo11	56.48	3e-62
	gi|363540071|ref|YP_004894330.1| mg279 gene product	Megavirus chiliensis	56.48	3e-62
	gi|350611236|gb|AEQ32680.1| hypothetical protein	Megavirus chiliensis	56.48	3e-62
lcl|NC_014649.1_cdsid_YP_003987362.1 [gene=L829] [protein=hypothetical protein] [protein_id=YP_003987362.1] [location=complement(1081164..1082465)]
	gi|311978242|ref|YP_003987362.1| hypothetical protein	Acanthamoeba polyphaga mimivirus	100	0
	gi|308204624|gb|ADO18425.1| hypothetical protein	Acanthamoeba polyphaga mimivirus	100	0
	gi|55417438|gb|AAV51088.1| unknown	Acanthamoeba polyphaga mimivirus	100	0
	gi|398256975|gb|EJN40585.1| hypothetical protein lvs_L727	Acanthamoeba polyphaga lentillevirus	99.77	0
	gi|351738010|gb|AEQ61045.1| hypothetical protein	Acanthamoeba castellanii mamavirus	99.77	0
	gi|371943589|gb|AEX61417.1| hypothetical protein c7_R351	Megavirus courdo7	58.77	7e-143
	gi|425701187|gb|AFX92349.1| hypothetical protein CE11_00319	Megavirus courdo11	58.53	3e-142
	gi|363539821|ref|YP_004894366.1| mg315 gene product	Megavirus chiliensis	58.29	3e-142
	gi|350610986|gb|AEQ32430.1| hypothetical protein	Megavirus chiliensis	58.29	3e-142
	gi|371945208|gb|AEX63028.1| hypothetical protein mv_L826	Moumouvirus Monve	62.22	3e-142
	gi|441432179|ref|YP_007354221.1| hypothetical protein Moumou_00241	Acanthamoeba polyphaga moumouvirus	62.22	3e-142
	gi|440383259|gb|AGC01785.1| hypothetical protein Moumou_00241	Acanthamoeba polyphaga moumouvirus	62.22	3e-142
	gi|451927631|gb|AGF85509.1| hypothetical protein glt_00704	Moumouvirus goulette	61.2	7e-142
	gi|444236450|gb|AGD92220.1| hypothetical protein LBA_00300	Megavirus lba	59.05	7e-107
	gi|448825265|ref|YP_007418196.1| hypothetical protein LBA_00300	Megavirus lba	59.05	7e-107
	gi|327409678|ref|YP_004347098.1| hypothetical protein LAU_0135	Lausannevirus	26.27	1e-14
	gi|326784852|gb|AEA06986.1| conserved hypothetical protein	Lausannevirus	26.27	1e-14
	gi|284504136|ref|YP_003406851.1| hypothetical protein MAR_ORF104	Marseillevirus	24.42	1e-13
	gi|282935574|gb|ADB03889.1| hypothetical protein MAR_ORF104	Marseillevirus	24.42	1e-13
lcl|NC_014649.1_cdsid_YP_003987387.1 [gene=R856] [protein=putative TPR repeat-containing protein] [protein_id=YP_003987387.1] [location=1114582..1115610]
	gi|311978266|ref|YP_003987387.1| putative TPR repeat-containing protein	Acanthamoeba polyphaga mimivirus	100	0
	gi|308205100|gb|ADO18901.1| putative TPR repeat-containing protein	Acanthamoeba polyphaga mimivirus	100	0
	gi|55417464|gb|AAV51114.1| unknown	Acanthamoeba polyphaga mimivirus	100	0
	gi|398256864|gb|EJN40475.1| hypothetical protein lvs_R750	Acanthamoeba polyphaga lentillevirus	100	0
	gi|351738036|gb|AEQ61071.1| TPR Domain containing protein	Acanthamoeba castellanii mamavirus	100	0
	gi|451927007|gb|AGF84885.1| hypothetical protein glt_00076	Moumouvirus goulette	65.98	1e-126

## Sheet: BLASTp of 6 prot vs nr
BLASTp of 6 proteins vs NCBI-nr database
query id	Subject id	Organism	% identity	% positive	alignment length	mismatches	gap opens	evalue	bit score	Taxnomy
gi|311978134|ref|YP_003987254.1| hypothetical protein [Acanthamoeba polyphaga mimivirus] gi|81999730|sp|Q5UNX5.1|YL725_MIMIV RecName: Full=Uncharacterized protein L725 gi|55417335|gb|AAV50985.1| unknown [Acanthamoeba polyphaga mimivirus] gi|308204568|gb|ADO18369.1| hypothetical protein [Acanthamoeba polyphaga mimivirus] gi|339061666|gb|AEJ34970.1| hypothetical protein MIMI_L725 [Acanthamoeba poly…	gi|441432148|ref|YP_007354190.1| hypothetical protein Moumou_00210	Acanthamoeba polyphaga moumouvirus	55.61	71.75	223	97	1	5e-82	255	Viruses; dsDNA viruses, no RNA stage; Mimiviridae; unclassifiedMimiviridae.
gi|311978134|ref|YP_003987254.1| hypothetical protein [Acanthamoeba polyphaga mimivirus] gi|81999730|sp|Q5UNX5.1|YL725_MIMIV RecName: Full=Uncharacterized protein L725 gi|55417335|gb|AAV50985.1| unknown [Acanthamoeba polyphaga mimivirus] gi|308204568|gb|ADO18369.1| hypothetical protein [Acanthamoeba polyphaga mimivirus] gi|339061666|gb|AEJ34970.1| hypothetical protein MIMI_L725 [Acanthamoeba poly…	gi|371945249|gb|AEX63069.1| hypothetical protein mv_R867	Moumouvirus Monve	55.16	71.75	223	98	1	1e-81	254	Viruses; dsDNA viruses, no RNA stage; Mimiviridae; unclassifiedMimiviridae.
gi|311978134|ref|YP_003987254.1| hypothetical protein [Acanthamoeba polyphaga mimivirus] gi|81999730|sp|Q5UNX5.1|YL725_MIMIV RecName: Full=Uncharacterized protein L725 gi|55417335|gb|AAV50985.1| unknown [Acanthamoeba polyphaga mimivirus] gi|308204568|gb|ADO18369.1| hypothetical protein [Acanthamoeba polyphaga mimivirus] gi|339061666|gb|AEJ34970.1| hypothetical protein MIMI_L725 [Acanthamoeba poly…	gi|451927664|gb|AGF85542.1| hypothetical protein glt_00737	Moumouvirus goulette	54.26	70.85	223	100	1	5e-79	248	Viruses; dsDNA viruses, no RNA stage; Mimiviridae; unclassifiedMimiviridae.
gi|311978134|ref|YP_003987254.1| hypothetical protein [Acanthamoeba polyphaga mimivirus] gi|81999730|sp|Q5UNX5.1|YL725_MIMIV RecName: Full=Uncharacterized protein L725 gi|55417335|gb|AAV50985.1| unknown [Acanthamoeba polyphaga mimivirus] gi|308204568|gb|ADO18369.1| hypothetical protein [Acanthamoeba polyphaga mimivirus] gi|339061666|gb|AEJ34970.1| hypothetical protein MIMI_L725 [Acanthamoeba poly…	gi|363540071|ref|YP_004894330.1| mg279 gene product	Megavirus chiliensis	56.48	71.3	216	90	4	8e-74	234	Viruses; dsDNA viruses, no RNA stage; Mimiviridae; unclassifiedMimiviridae.
gi|311978242|ref|YP_003987362.1| hypothetical protein [Acanthamoeba polyphaga mimivirus] gi|82000186|sp|Q5UQI1.1|YL829_MIMIV RecName: Full=Uncharacterized protein L829 gi|55417438|gb|AAV51088.1| unknown [Acanthamoeba polyphaga mimivirus] gi|308204624|gb|ADO18425.1| hypothetical protein [Acanthamoeba polyphaga mimivirus]	gi|351738010|gb|AEQ61045.1| hypothetical protein	Acanthamoeba castellanii mamavirus	99.77	100	433	1	0	0	899	Viruses; dsDNA viruses, no RNA stage; Mimiviridae; unclassifiedMimiviridae.
gi|311978242|ref|YP_003987362.1| hypothetical protein [Acanthamoeba polyphaga mimivirus] gi|82000186|sp|Q5UQI1.1|YL829_MIMIV RecName: Full=Uncharacterized protein L829 gi|55417438|gb|AAV51088.1| unknown [Acanthamoeba polyphaga mimivirus] gi|308204624|gb|ADO18425.1| hypothetical protein [Acanthamoeba polyphaga mimivirus]	gi|371943589|gb|AEX61417.1| hypothetical protein c7_R351	Megavirus courdo7	58.77	72.04	422	129	4	1e-173	503	Viruses; dsDNA viruses, no RNA stage; Mimiviridae; unclassifiedMimiviridae.
gi|311978242|ref|YP_003987362.1| hypothetical protein [Acanthamoeba polyphaga mimivirus] gi|82000186|sp|Q5UQI1.1|YL829_MIMIV RecName: Full=Uncharacterized protein L829 gi|55417438|gb|AAV51088.1| unknown [Acanthamoeba polyphaga mimivirus] gi|308204624|gb|ADO18425.1| hypothetical protein [Acanthamoeba polyphaga mimivirus]	gi|425701187|gb|AFX92349.1| hypothetical protein CE11_00319	Megavirus courdo11	58.53	72.04	422	130	4	7e-173	501	Viruses; dsDNA viruses, no RNA stage; Mimiviridae; unclassifiedMimiviridae.
gi|311978242|ref|YP_003987362.1| hypothetical protein [Acanthamoeba polyphaga mimivirus] gi|82000186|sp|Q5UQI1.1|YL829_MIMIV RecName: Full=Uncharacterized protein L829 gi|55417438|gb|AAV51088.1| unknown [Acanthamoeba polyphaga mimivirus] gi|308204624|gb|ADO18425.1| hypothetical protein [Acanthamoeba polyphaga mimivirus]	gi|363539821|ref|YP_004894366.1| mg315 gene product	Megavirus chiliensis	58.29	71.8	422	131	3	8e-173	501	Viruses; dsDNA viruses, no RNA stage; Mimiviridae; unclassifiedMimiviridae.
gi|311978242|ref|YP_003987362.1| hypothetical protein [Acanthamoeba polyphaga mimivirus] gi|82000186|sp|Q5UQI1.1|YL829_MIMIV RecName: Full=Uncharacterized protein L829 gi|55417438|gb|AAV51088.1| unknown [Acanthamoeba polyphaga mimivirus] gi|308204624|gb|ADO18425.1| hypothetical protein [Acanthamoeba polyphaga mimivirus]	gi|441432179|ref|YP_007354221.1| hypothetical protein Moumou_00241	Acanthamoeba polyphaga moumouvirus	62.22	72.84	405	108	4	2e-172	501	Viruses; dsDNA viruses, no RNA stage; Mimiviridae; unclassifiedMimiviridae.
gi|311978242|ref|YP_003987362.1| hypothetical protein [Acanthamoeba polyphaga mimivirus] gi|82000186|sp|Q5UQI1.1|YL829_MIMIV RecName: Full=Uncharacterized protein L829 gi|55417438|gb|AAV51088.1| unknown [Acanthamoeba polyphaga mimivirus] gi|308204624|gb|ADO18425.1| hypothetical protein [Acanthamoeba polyphaga mimivirus]	gi|451927631|gb|AGF85509.1| hypothetical protein glt_00704	Moumouvirus goulette	61.2	72.05	415	115	5	3e-172	500	Viruses; dsDNA viruses, no RNA stage; Mimiviridae; unclassifiedMimiviridae.
gi|311978242|ref|YP_003987362.1| hypothetical protein [Acanthamoeba polyphaga mimivirus] gi|82000186|sp|Q5UQI1.1|YL829_MIMIV RecName: Full=Uncharacterized protein L829 gi|55417438|gb|AAV51088.1| unknown [Acanthamoeba polyphaga mimivirus] gi|308204624|gb|ADO18425.1| hypothetical protein [Acanthamoeba polyphaga mimivirus]	gi|448825265|ref|YP_007418196.1| hypothetical protein LBA_00300	Megavirus lba	59.05	72.06	315	87	2	2e-128	384	Viruses; unclassified viruses.
gi|311978242|ref|YP_003987362.1| hypothetical protein [Acanthamoeba polyphaga mimivirus] gi|82000186|sp|Q5UQI1.1|YL829_MIMIV RecName: Full=Uncharacterized protein L829 gi|55417438|gb|AAV51088.1| unknown [Acanthamoeba polyphaga mimivirus] gi|308204624|gb|ADO18425.1| hypothetical protein [Acanthamoeba polyphaga mimivirus]	gi|531035599|ref|YP_008437231.1| hypothetical protein ps_818	Pandoravirus salinus	30	43.25	400	175	16	5e-27	121	Viruses; dsDNA viruses, no RNA stage; unclassified dsDNA viruses.
gi|311978242|ref|YP_003987362.1| hypothetical protein [Acanthamoeba polyphaga mimivirus] gi|82000186|sp|Q5UQI1.1|YL829_MIMIV RecName: Full=Uncharacterized protein L829 gi|55417438|gb|AAV51088.1| unknown [Acanthamoeba polyphaga mimivirus] gi|308204624|gb|ADO18425.1| hypothetical protein [Acanthamoeba polyphaga mimivirus]	gi|526119308|ref|YP_008319211.1| hypothetical protein	Pandoravirus dulcis	29.25	42.5	400	178	16	4e-25	115	Viruses; dsDNA viruses, no RNA stage; unclassified dsDNA viruses.
gi|311978242|ref|YP_003987362.1| hypothetical protein [Acanthamoeba polyphaga mimivirus] gi|82000186|sp|Q5UQI1.1|YL829_MIMIV RecName: Full=Uncharacterized protein L829 gi|55417438|gb|AAV51088.1| unknown [Acanthamoeba polyphaga mimivirus] gi|308204624|gb|ADO18425.1| hypothetical protein [Acanthamoeba polyphaga mimivirus]	gi|583001102|gb|EWC60655.1| hypothetical protein UO65_4079	Actinokineospora sp. EG49	29.06	39.23	413	159	14	8e-24	110	Bacteria; Actinobacteria; Actinobacteridae; Actinomycetales;Pseudonocardineae; Pseudonocardiaceae; Actinokineospora.
gi|311978242|ref|YP_003987362.1| hypothetical protein [Acanthamoeba polyphaga mimivirus] gi|82000186|sp|Q5UQI1.1|YL829_MIMIV RecName: Full=Uncharacterized protein L829 gi|55417438|gb|AAV51088.1| unknown [Acanthamoeba polyphaga mimivirus] gi|308204624|gb|ADO18425.1| hypothetical protein [Acanthamoeba polyphaga mimivirus]	gi|209863928|gb|ACI88873.1| Aln6	Streptomyces sp. CM020	25.93	37.53	405	178	12	1e-19	98.6	Bacteria; Actinobacteria; Actinobacteridae; Actinomycetales;Streptomycineae; Streptomycetaceae; Streptomyces.
gi|311978242|ref|YP_003987362.1| hypothetical protein [Acanthamoeba polyphaga mimivirus] gi|82000186|sp|Q5UQI1.1|YL829_MIMIV RecName: Full=Uncharacterized protein L829 gi|55417438|gb|AAV51088.1| unknown [Acanthamoeba polyphaga mimivirus] gi|308204624|gb|ADO18425.1| hypothetical protein [Acanthamoeba polyphaga mimivirus]	gi|490099272|ref|WP_004001160.1| hypothetical protein	Streptomyces viridochromogenes	35.57	43.81	194	68	4	6e-19	96.3	Bacteria; Actinobacteria; Actinobacteridae; Actinomycetales;Streptomycineae; Streptomycetaceae; Streptomyces.
gi|311978242|ref|YP_003987362.1| hypothetical protein [Acanthamoeba polyphaga mimivirus] gi|82000186|sp|Q5UQI1.1|YL829_MIMIV RecName: Full=Uncharacterized protein L829 gi|55417438|gb|AAV51088.1| unknown [Acanthamoeba polyphaga mimivirus] gi|308204624|gb|ADO18425.1| hypothetical protein [Acanthamoeba polyphaga mimivirus]	gi|518354645|ref|WP_019524852.1| hypothetical protein	Streptomyces sp. FxanaD5	27.07	39.17	314	143	8	7e-19	96.3	Bacteria; Actinobacteria; Actinobacteridae; Actinomycetales;Streptomycineae; Streptomycetaceae; Streptomyces.
gi|311978242|ref|YP_003987362.1| hypothetical protein [Acanthamoeba polyphaga mimivirus] gi|82000186|sp|Q5UQI1.1|YL829_MIMIV RecName: Full=Uncharacterized protein L829 gi|55417438|gb|AAV51088.1| unknown [Acanthamoeba polyphaga mimivirus] gi|308204624|gb|ADO18425.1| hypothetical protein [Acanthamoeba polyphaga mimivirus]	gi|470252672|ref|XP_004359433.1| hypothetical protein DFA_01469	Dictyostelium fasciculatum	28.25	41.88	308	150	9	6e-18	94	Eukaryota; Amoebozoa; Mycetozoa; Dictyosteliida; Dictyostelium.
gi|311978242|ref|YP_003987362.1| hypothetical protein [Acanthamoeba polyphaga mimivirus] gi|82000186|sp|Q5UQI1.1|YL829_MIMIV RecName: Full=Uncharacterized protein L829 gi|55417438|gb|AAV51088.1| unknown [Acanthamoeba polyphaga mimivirus] gi|308204624|gb|ADO18425.1| hypothetical protein [Acanthamoeba polyphaga mimivirus]	gi|517367742|ref|WP_018542795.1| hypothetical protein	Streptomyces sp. MspMP-M5	27.64	39.13	322	146	9	1e-16	89.7	Bacteria; Actinobacteria; Actinobacteridae; Actinomycetales;Streptomycineae; Streptomycetaceae; Streptomyces.
gi|311978242|ref|YP_003987362.1| hypothetical protein [Acanthamoeba polyphaga mimivirus] gi|82000186|sp|Q5UQI1.1|YL829_MIMIV RecName: Full=Uncharacterized protein L829 gi|55417438|gb|AAV51088.1| unknown [Acanthamoeba polyphaga mimivirus] gi|308204624|gb|ADO18425.1| hypothetical protein [Acanthamoeba polyphaga mimivirus]	gi|302837207|ref|XP_002950163.1| hypothetical protein VOLCADRAFT_104575	Volvox carteri f. nagariensis	23.28	38.89	378	179	10	2e-15	85.9	Eukaryota; Viridiplantae; Chlorophyta; Chlorophyceae;Chlamydomonadales; Volvocaceae; Volvox.
gi|311978242|ref|YP_003987362.1| hypothetical protein [Acanthamoeba polyphaga mimivirus] gi|82000186|sp|Q5UQI1.1|YL829_MIMIV RecName: Full=Uncharacterized protein L829 gi|55417438|gb|AAV51088.1| unknown [Acanthamoeba polyphaga mimivirus] gi|308204624|gb|ADO18425.1| hypothetical protein [Acanthamoeba polyphaga mimivirus]	gi|312195184|ref|YP_004015245.1| hypothetical protein FraEuI1c_1308	Frankia sp. EuI1c	26.28	37.16	331	145	10	1e-14	84	Bacteria; Actinobacteria; Actinobacteridae; Actinomycetales;Frankineae; Frankiaceae; Frankia.
gi|311978242|ref|YP_003987362.1| hypothetical protein [Acanthamoeba polyphaga mimivirus] gi|82000186|sp|Q5UQI1.1|YL829_MIMIV RecName: Full=Uncharacterized protein L829 gi|55417438|gb|AAV51088.1| unknown [Acanthamoeba polyphaga mimivirus] gi|308204624|gb|ADO18425.1| hypothetical protein [Acanthamoeba polyphaga mimivirus]	gi|166240195|ref|XP_001733045.1| hypothetical protein DDB_G0295475	Dictyostelium discoideum AX4	22.19	40.99	383	192	12	5e-13	80.1	Eukaryota; Amoebozoa; Mycetozoa; Dictyosteliida; Dictyostelium.
gi|311978242|ref|YP_003987362.1| hypothetical protein [Acanthamoeba polyphaga mimivirus] gi|82000186|sp|Q5UQI1.1|YL829_MIMIV RecName: Full=Uncharacterized protein L829 gi|55417438|gb|AAV51088.1| unknown [Acanthamoeba polyphaga mimivirus] gi|308204624|gb|ADO18425.1| hypothetical protein [Acanthamoeba polyphaga mimivirus]	gi|327409678|ref|YP_004347098.1| hypothetical protein LAU_0135	Lausannevirus	26.27	41.1	236	121	5	2e-12	77.8	Viruses; dsDNA viruses, no RNA stage; unclassified dsDNA viruses.
gi|311978242|ref|YP_003987362.1| hypothetical protein [Acanthamoeba polyphaga mimivirus] gi|82000186|sp|Q5UQI1.1|YL829_MIMIV RecName: Full=Uncharacterized protein L829 gi|55417438|gb|AAV51088.1| unknown [Acanthamoeba polyphaga mimivirus] gi|308204624|gb|ADO18425.1| hypothetical protein [Acanthamoeba polyphaga mimivirus]	gi|557952477|gb|AHA46271.1| hypothetical protein ISTM_373	Insectomime virus	25	40.07	292	146	8	3e-12	77.4	Viruses; unclassified viruses.
gi|311978242|ref|YP_003987362.1| hypothetical protein [Acanthamoeba polyphaga mimivirus] gi|82000186|sp|Q5UQI1.1|YL829_MIMIV RecName: Full=Uncharacterized protein L829 gi|55417438|gb|AAV51088.1| unknown [Acanthamoeba polyphaga mimivirus] gi|308204624|gb|ADO18425.1| hypothetical protein [Acanthamoeba polyphaga mimivirus]	gi|284504136|ref|YP_003406851.1| hypothetical protein MAR_ORF104	Marseillevirus	24.42	41.47	217	124	4	2e-11	74.3	Viruses; dsDNA viruses, no RNA stage; unclassified dsDNA viruses.
gi|311978242|ref|YP_003987362.1| hypothetical protein [Acanthamoeba polyphaga mimivirus] gi|82000186|sp|Q5UQI1.1|YL829_MIMIV RecName: Full=Uncharacterized protein L829 gi|55417438|gb|AAV51088.1| unknown [Acanthamoeba polyphaga mimivirus] gi|308204624|gb|ADO18425.1| hypothetical protein [Acanthamoeba polyphaga mimivirus]	gi|518354646|ref|WP_019524853.1| hypothetical protein	Streptomyces sp. FxanaD5	25.42	38.33	240	113	6	3e-11	73.6	Bacteria; Actinobacteria; Actinobacteridae; Actinomycetales;Streptomycineae; Streptomycetaceae; Streptomyces.
gi|311978242|ref|YP_003987362.1| hypothetical protein [Acanthamoeba polyphaga mimivirus] gi|82000186|sp|Q5UQI1.1|YL829_MIMIV RecName: Full=Uncharacterized protein L829 gi|55417438|gb|AAV51088.1| unknown [Acanthamoeba polyphaga mimivirus] gi|308204624|gb|ADO18425.1| hypothetical protein [Acanthamoeba polyphaga mimivirus]	gi|148554578|ref|YP_001262160.1| hypothetical protein Swit_1659	Sphingomonas wittichii RW1	25.17	39.6	298	137	9	5e-11	72.8	Bacteria; Proteobacteria; Alphaproteobacteria; Sphingomonadales;Sphingomonadaceae; Sphingomonas.
gi|311978242|ref|YP_003987362.1| hypothetical protein [Acanthamoeba polyphaga mimivirus] gi|82000186|sp|Q5UQI1.1|YL829_MIMIV RecName: Full=Uncharacterized protein L829 gi|55417438|gb|AAV51088.1| unknown [Acanthamoeba polyphaga mimivirus] gi|308204624|gb|ADO18425.1| hypothetical protein [Acanthamoeba polyphaga mimivirus]	gi|515117815|ref|WP_016746823.1| hypothetical protein	Sphingomonas wittichii	25.17	39.6	298	137	9	6e-11	72.4	Bacteria; Proteobacteria; Alphaproteobacteria; Sphingomonadales;Sphingomonadaceae; Sphingomonas.
gi|311978242|ref|YP_003987362.1| hypothetical protein [Acanthamoeba polyphaga mimivirus] gi|82000186|sp|Q5UQI1.1|YL829_MIMIV RecName: Full=Uncharacterized protein L829 gi|55417438|gb|AAV51088.1| unknown [Acanthamoeba polyphaga mimivirus] gi|308204624|gb|ADO18425.1| hypothetical protein [Acanthamoeba polyphaga mimivirus]	gi|539398620|gb|AGV01455.1| uncharacterized protein C8_106	Cannes 8 virus	23.96	41.47	217	125	4	9e-11	72.8	Viruses; dsDNA viruses, no RNA stage; unclassified dsDNA viruses.
gi|311978242|ref|YP_003987362.1| hypothetical protein [Acanthamoeba polyphaga mimivirus] gi|82000186|sp|Q5UQI1.1|YL829_MIMIV RecName: Full=Uncharacterized protein L829 gi|55417438|gb|AAV51088.1| unknown [Acanthamoeba polyphaga mimivirus] gi|308204624|gb|ADO18425.1| hypothetical protein [Acanthamoeba polyphaga mimivirus]	gi|494476665|ref|WP_007266142.1| predicted protein	Streptomyces sp. C	24.9	39.83	241	113	8	2e-09	68.2	Bacteria; Actinobacteria; Actinobacteridae; Actinomycetales;Streptomycineae; Streptomycetaceae; Streptomyces.
gi|311978242|ref|YP_003987362.1| hypothetical protein [Acanthamoeba polyphaga mimivirus] gi|82000186|sp|Q5UQI1.1|YL829_MIMIV RecName: Full=Uncharacterized protein L829 gi|55417438|gb|AAV51088.1| unknown [Acanthamoeba polyphaga mimivirus] gi|308204624|gb|ADO18425.1| hypothetical protein [Acanthamoeba polyphaga mimivirus]	gi|526119010|ref|YP_008318913.1| hypothetical protein	Pandoravirus dulcis	25.46	41.2	216	112	5	1e-08	66.6	Viruses; dsDNA viruses, no RNA stage; unclassified dsDNA viruses.
gi|311978242|ref|YP_003987362.1| hypothetical protein [Acanthamoeba polyphaga mimivirus] gi|82000186|sp|Q5UQI1.1|YL829_MIMIV RecName: Full=Uncharacterized protein L829 gi|55417438|gb|AAV51088.1| unknown [Acanthamoeba polyphaga mimivirus] gi|308204624|gb|ADO18425.1| hypothetical protein [Acanthamoeba polyphaga mimivirus]	gi|209863931|gb|ACI88876.1| Aln7	Streptomyces sp. CM020	23.96	37.57	338	154	11	4e-08	64.3	Bacteria; Actinobacteria; Actinobacteridae; Actinomycetales;Streptomycineae; Streptomycetaceae; Streptomyces.
gi|311978242|ref|YP_003987362.1| hypothetical protein [Acanthamoeba polyphaga mimivirus] gi|82000186|sp|Q5UQI1.1|YL829_MIMIV RecName: Full=Uncharacterized protein L829 gi|55417438|gb|AAV51088.1| unknown [Acanthamoeba polyphaga mimivirus] gi|308204624|gb|ADO18425.1| hypothetical protein [Acanthamoeba polyphaga mimivirus]	gi|401888320|gb|EJT52281.1| hypothetical protein A1Q1_05491	Trichosporon asahii var. asahii CBS 2479	26.15	39.58	283	123	11	1e-06	59.7	Eukaryota; Fungi; Dikarya; Basidiomycota; Agaricomycotina;Tremellomycetes; Tremellales; mitosporic Tremellales; Trichosporon.
gi|311978242|ref|YP_003987362.1| hypothetical protein [Acanthamoeba polyphaga mimivirus] gi|82000186|sp|Q5UQI1.1|YL829_MIMIV RecName: Full=Uncharacterized protein L829 gi|55417438|gb|AAV51088.1| unknown [Acanthamoeba polyphaga mimivirus] gi|308204624|gb|ADO18425.1| hypothetical protein [Acanthamoeba polyphaga mimivirus]	gi|518354642|ref|WP_019524849.1| hypothetical protein	Streptomyces sp. FxanaD5	29.87	46.75	250	142	8	1e-06	59.3	Bacteria; Actinobacteria; Actinobacteridae; Actinomycetales;Streptomycineae; Streptomycetaceae; Streptomyces.
gi|311978242|ref|YP_003987362.1| hypothetical protein [Acanthamoeba polyphaga mimivirus] gi|82000186|sp|Q5UQI1.1|YL829_MIMIV RecName: Full=Uncharacterized protein L829 gi|55417438|gb|AAV51088.1| unknown [Acanthamoeba polyphaga mimivirus] gi|308204624|gb|ADO18425.1| hypothetical protein [Acanthamoeba polyphaga mimivirus]	gi|491300441|ref|WP_005158445.1| hypothetical protein	Amycolatopsis azurea	26.63	36.96	184	77	4	2e-06	58.5	Bacteria; Actinobacteria; Actinobacteridae; Actinomycetales;Pseudonocardineae; Pseudonocardiaceae; Amycolatopsis.
gi|311978242|ref|YP_003987362.1| hypothetical protein [Acanthamoeba polyphaga mimivirus] gi|82000186|sp|Q5UQI1.1|YL829_MIMIV RecName: Full=Uncharacterized protein L829 gi|55417438|gb|AAV51088.1| unknown [Acanthamoeba polyphaga mimivirus] gi|308204624|gb|ADO18425.1| hypothetical protein [Acanthamoeba polyphaga mimivirus]	gi|46815|emb|CAA41639.1| actVA 3	Streptomyces coelicolor A3(2)	25.97	37.57	181	77	4	3e-06	57.8	Bacteria; Actinobacteria; Actinobacteridae; Actinomycetales;Streptomycineae; Streptomycetaceae; Streptomyces.
gi|311978242|ref|YP_003987362.1| hypothetical protein [Acanthamoeba polyphaga mimivirus] gi|82000186|sp|Q5UQI1.1|YL829_MIMIV RecName: Full=Uncharacterized protein L829 gi|55417438|gb|AAV51088.1| unknown [Acanthamoeba polyphaga mimivirus] gi|308204624|gb|ADO18425.1| hypothetical protein [Acanthamoeba polyphaga mimivirus]	gi|518655751|ref|WP_019819088.1| hypothetical protein	Saccharomonospora saliphila	24.12	36.33	311	132	10	4e-06	58.2	Bacteria; Actinobacteria; Actinobacteridae; Actinomycetales;Pseudonocardineae; Pseudonocardiaceae; Saccharomonospora.
gi|311978242|ref|YP_003987362.1| hypothetical protein [Acanthamoeba polyphaga mimivirus] gi|82000186|sp|Q5UQI1.1|YL829_MIMIV RecName: Full=Uncharacterized protein L829 gi|55417438|gb|AAV51088.1| unknown [Acanthamoeba polyphaga mimivirus] gi|308204624|gb|ADO18425.1| hypothetical protein [Acanthamoeba polyphaga mimivirus]	gi|21223449|ref|NP_629228.1| hypothetical protein SCO5078	Streptomyces coelicolor A3(2)	25.97	37.02	181	77	4	9e-06	56.2	Bacteria; Actinobacteria; Actinobacteridae; Actinomycetales;Streptomycineae; Streptomycetaceae; Streptomyces.
gi|311978242|ref|YP_003987362.1| hypothetical protein [Acanthamoeba polyphaga mimivirus] gi|82000186|sp|Q5UQI1.1|YL829_MIMIV RecName: Full=Uncharacterized protein L829 gi|55417438|gb|AAV51088.1| unknown [Acanthamoeba polyphaga mimivirus] gi|308204624|gb|ADO18425.1| hypothetical protein [Acanthamoeba polyphaga mimivirus]	gi|490071725|ref|WP_003973900.1| hypothetical protein	Streptomyces lividans	25.97	37.02	181	77	4	1e-05	56.2	Bacteria; Actinobacteria; Actinobacteridae; Actinomycetales;Streptomycineae; Streptomycetaceae; Streptomyces.
gi|311978242|ref|YP_003987362.1| hypothetical protein [Acanthamoeba polyphaga mimivirus] gi|82000186|sp|Q5UQI1.1|YL829_MIMIV RecName: Full=Uncharacterized protein L829 gi|55417438|gb|AAV51088.1| unknown [Acanthamoeba polyphaga mimivirus] gi|308204624|gb|ADO18425.1| hypothetical protein [Acanthamoeba polyphaga mimivirus]	gi|517900273|ref|WP_019070481.1| hypothetical protein	Streptomyces sp. R1-NS-10	24.05	35.74	291	140	9	2e-05	55.5	Bacteria; Actinobacteria; Actinobacteridae; Actinomycetales;Streptomycineae; Streptomycetaceae; Streptomyces.
gi|311977507|ref|YP_003986627.1| putative GMC-type oxidoreductase [Acanthamoeba polyphaga mimivirus] gi|81999911|sp|Q5UPL2.1|YR135_MIMIV RecName: Full=Putative GMC-type oxidoreductase R135 gi|55416760|gb|AAV50410.1| choline dehydrogenase or related protein [Acanthamoeba polyphaga mimivirus] gi|308204680|gb|ADO18481.1| putative GMC-type oxidoreductase [Acanthamoeba polyphaga mimivirus]	gi|557951944|gb|AHA45739.1| choline dehydrogenase-like protein	Hirudovirus strain Sangsue	99.72	100	702	2	0	0	1446	Viruses; dsDNA viruses, no RNA stage; Mimiviridae; unclassifiedMimiviridae.
gi|311977507|ref|YP_003986627.1| putative GMC-type oxidoreductase [Acanthamoeba polyphaga mimivirus] gi|81999911|sp|Q5UPL2.1|YR135_MIMIV RecName: Full=Putative GMC-type oxidoreductase R135 gi|55416760|gb|AAV50410.1| choline dehydrogenase or related protein [Acanthamoeba polyphaga mimivirus] gi|308204680|gb|ADO18481.1| putative GMC-type oxidoreductase [Acanthamoeba polyphaga mimivirus]	gi|351737278|gb|AEQ60313.1| choline dehydrogenase-like protein	Acanthamoeba castellanii mamavirus	99.57	99.86	702	3	0	0	1445	Viruses; dsDNA viruses, no RNA stage; Mimiviridae; unclassifiedMimiviridae.
gi|311977507|ref|YP_003986627.1| putative GMC-type oxidoreductase [Acanthamoeba polyphaga mimivirus] gi|81999911|sp|Q5UPL2.1|YR135_MIMIV RecName: Full=Putative GMC-type oxidoreductase R135 gi|55416760|gb|AAV50410.1| choline dehydrogenase or related protein [Acanthamoeba polyphaga mimivirus] gi|308204680|gb|ADO18481.1| putative GMC-type oxidoreductase [Acanthamoeba polyphaga mimivirus]	gi|311978306|ref|YP_003987467.1| putative glucose-methanol-choline oxidoreductase protein	Acanthamoeba polyphaga mimivirus	69.36	81.61	669	203	1	0	970	Viruses; dsDNA viruses, no RNA stage; Mimiviridae; Mimivirus.
gi|311977507|ref|YP_003986627.1| putative GMC-type oxidoreductase [Acanthamoeba polyphaga mimivirus] gi|81999911|sp|Q5UPL2.1|YR135_MIMIV RecName: Full=Putative GMC-type oxidoreductase R135 gi|55416760|gb|AAV50410.1| choline dehydrogenase or related protein [Acanthamoeba polyphaga mimivirus] gi|308204680|gb|ADO18481.1| putative GMC-type oxidoreductase [Acanthamoeba polyphaga mimivirus]	gi|351738078|gb|AEQ61113.1| GMC oxidoreductase	Acanthamoeba castellanii mamavirus	69.36	81.61	669	203	1	0	971	Viruses; dsDNA viruses, no RNA stage; Mimiviridae; unclassifiedMimiviridae.
gi|311977507|ref|YP_003986627.1| putative GMC-type oxidoreductase [Acanthamoeba polyphaga mimivirus] gi|81999911|sp|Q5UPL2.1|YR135_MIMIV RecName: Full=Putative GMC-type oxidoreductase R135 gi|55416760|gb|AAV50410.1| choline dehydrogenase or related protein [Acanthamoeba polyphaga mimivirus] gi|308204680|gb|ADO18481.1| putative GMC-type oxidoreductase [Acanthamoeba polyphaga mimivirus]	gi|441432710|ref|YP_007354752.1| GMC oxidoreductase	Acanthamoeba polyphaga moumouvirus	68.51	79.42	651	201	2	0	931	Viruses; dsDNA viruses, no RNA stage; Mimiviridae; unclassifiedMimiviridae.
gi|311977507|ref|YP_003986627.1| putative GMC-type oxidoreductase [Acanthamoeba polyphaga mimivirus] gi|81999911|sp|Q5UPL2.1|YR135_MIMIV RecName: Full=Putative GMC-type oxidoreductase R135 gi|55416760|gb|AAV50410.1| choline dehydrogenase or related protein [Acanthamoeba polyphaga mimivirus] gi|308204680|gb|ADO18481.1| putative GMC-type oxidoreductase [Acanthamoeba polyphaga mimivirus]	gi|371944501|gb|AEX62325.1| putative GMC-type oxidoreductase	Moumouvirus Monve	68.51	79.42	651	201	2	0	929	Viruses; dsDNA viruses, no RNA stage; Mimiviridae; unclassifiedMimiviridae.
gi|311977507|ref|YP_003986627.1| putative GMC-type oxidoreductase [Acanthamoeba polyphaga mimivirus] gi|81999911|sp|Q5UPL2.1|YR135_MIMIV RecName: Full=Putative GMC-type oxidoreductase R135 gi|55416760|gb|AAV50410.1| choline dehydrogenase or related protein [Acanthamoeba polyphaga mimivirus] gi|308204680|gb|ADO18481.1| putative GMC-type oxidoreductase [Acanthamoeba polyphaga mimivirus]	gi|371944098|gb|AEX61925.1| putative GMC-type oxidoreductase	Megavirus courdo7	68.2	81.01	632	199	1	0	916	Viruses; dsDNA viruses, no RNA stage; Mimiviridae; unclassifiedMimiviridae.
gi|311977507|ref|YP_003986627.1| putative GMC-type oxidoreductase [Acanthamoeba polyphaga mimivirus] gi|81999911|sp|Q5UPL2.1|YR135_MIMIV RecName: Full=Putative GMC-type oxidoreductase R135 gi|55416760|gb|AAV50410.1| choline dehydrogenase or related protein [Acanthamoeba polyphaga mimivirus] gi|308204680|gb|ADO18481.1| putative GMC-type oxidoreductase [Acanthamoeba polyphaga mimivirus]	gi|448825885|ref|YP_007418816.1| putative GMC-type oxidoreductase	Megavirus lba	68.2	80.7	632	199	1	0	915	Viruses; unclassified viruses.
gi|311977507|ref|YP_003986627.1| putative GMC-type oxidoreductase [Acanthamoeba polyphaga mimivirus] gi|81999911|sp|Q5UPL2.1|YR135_MIMIV RecName: Full=Putative GMC-type oxidoreductase R135 gi|55416760|gb|AAV50410.1| choline dehydrogenase or related protein [Acanthamoeba polyphaga mimivirus] gi|308204680|gb|ADO18481.1| putative GMC-type oxidoreductase [Acanthamoeba polyphaga mimivirus]	gi|363540216|ref|YP_004894929.1| mg878 gene product	Megavirus chiliensis	68.35	80.85	632	198	1	0	915	Viruses; dsDNA viruses, no RNA stage; Mimiviridae; unclassifiedMimiviridae.
gi|311977507|ref|YP_003986627.1| putative GMC-type oxidoreductase [Acanthamoeba polyphaga mimivirus] gi|81999911|sp|Q5UPL2.1|YR135_MIMIV RecName: Full=Putative GMC-type oxidoreductase R135 gi|55416760|gb|AAV50410.1| choline dehydrogenase or related protein [Acanthamoeba polyphaga mimivirus] gi|308204680|gb|ADO18481.1| putative GMC-type oxidoreductase [Acanthamoeba polyphaga mimivirus]	gi|451927056|gb|AGF84934.1| oxidoreductase	Moumouvirus goulette	68.78	80.35	631	193	2	0	913	Viruses; dsDNA viruses, no RNA stage; Mimiviridae; unclassifiedMimiviridae.
gi|311977507|ref|YP_003986627.1| putative GMC-type oxidoreductase [Acanthamoeba polyphaga mimivirus] gi|81999911|sp|Q5UPL2.1|YR135_MIMIV RecName: Full=Putative GMC-type oxidoreductase R135 gi|55416760|gb|AAV50410.1| choline dehydrogenase or related protein [Acanthamoeba polyphaga mimivirus] gi|308204680|gb|ADO18481.1| putative GMC-type oxidoreductase [Acanthamoeba polyphaga mimivirus]	gi|82000328|sp|Q5UQZ1.1|YL894_MIMIV RecName: Full=Putative truncated GMC-type inactive oxidoreductase L894; Flags: Precursor gi|55417501|gb|AAV51151.1| putative oxidoreductase (N-term)	Acanthamoeba polyphaga mimivirus	67.53	81.19	388	124	1	0	542	Viruses; dsDNA viruses, no RNA stage; Mimiviridae; Mimivirus.
gi|311977507|ref|YP_003986627.1| putative GMC-type oxidoreductase [Acanthamoeba polyphaga mimivirus] gi|81999911|sp|Q5UPL2.1|YR135_MIMIV RecName: Full=Putative GMC-type oxidoreductase R135 gi|55416760|gb|AAV50410.1| choline dehydrogenase or related protein [Acanthamoeba polyphaga mimivirus] gi|308204680|gb|ADO18481.1| putative GMC-type oxidoreductase [Acanthamoeba polyphaga mimivirus]	gi|470428885|ref|XP_004338136.1| hypothetical protein ACA1_177110	Acanthamoeba castellanii str. Neff	39	56.18	623	361	11	2e-129	410	Eukaryota; Amoebozoa; Centramoebida; Acanthamoebidae; Acanthamoeba.
gi|311977507|ref|YP_003986627.1| putative GMC-type oxidoreductase [Acanthamoeba polyphaga mimivirus] gi|81999911|sp|Q5UPL2.1|YR135_MIMIV RecName: Full=Putative GMC-type oxidoreductase R135 gi|55416760|gb|AAV50410.1| choline dehydrogenase or related protein [Acanthamoeba polyphaga mimivirus] gi|308204680|gb|ADO18481.1| putative GMC-type oxidoreductase [Acanthamoeba polyphaga mimivirus]	gi|518872730|ref|WP_020028605.1| hypothetical protein	gamma proteobacterium SCGC AAA076-F14	25.59	39.47	641	346	22	2e-28	129	Bacteria; Proteobacteria; Gammaproteobacteria.
gi|311977507|ref|YP_003986627.1| putative GMC-type oxidoreductase [Acanthamoeba polyphaga mimivirus] gi|81999911|sp|Q5UPL2.1|YR135_MIMIV RecName: Full=Putative GMC-type oxidoreductase R135 gi|55416760|gb|AAV50410.1| choline dehydrogenase or related protein [Acanthamoeba polyphaga mimivirus] gi|308204680|gb|ADO18481.1| putative GMC-type oxidoreductase [Acanthamoeba polyphaga mimivirus]	gi|518870699|ref|WP_020026574.1| hypothetical protein	gamma proteobacterium SCGC AAA076-D13	25.43	39.16	641	347	21	3e-28	128	Bacteria; Proteobacteria; Gammaproteobacteria.
gi|311977507|ref|YP_003986627.1| putative GMC-type oxidoreductase [Acanthamoeba polyphaga mimivirus] gi|81999911|sp|Q5UPL2.1|YR135_MIMIV RecName: Full=Putative GMC-type oxidoreductase R135 gi|55416760|gb|AAV50410.1| choline dehydrogenase or related protein [Acanthamoeba polyphaga mimivirus] gi|308204680|gb|ADO18481.1| putative GMC-type oxidoreductase [Acanthamoeba polyphaga mimivirus]	gi|518867672|ref|WP_020023562.1| hypothetical protein	gamma proteobacterium SCGC AAA076-D02	25.59	39.16	641	346	21	4e-28	128	Bacteria; Proteobacteria; Gammaproteobacteria.
gi|311977507|ref|YP_003986627.1| putative GMC-type oxidoreductase [Acanthamoeba polyphaga mimivirus] gi|81999911|sp|Q5UPL2.1|YR135_MIMIV RecName: Full=Putative GMC-type oxidoreductase R135 gi|55416760|gb|AAV50410.1| choline dehydrogenase or related protein [Acanthamoeba polyphaga mimivirus] gi|308204680|gb|ADO18481.1| putative GMC-type oxidoreductase [Acanthamoeba polyphaga mimivirus]	gi|585299671|ref|YP_009001244.1| oxidoreductase choline DHase	Pithovirus sibericum	24.73	40.15	655	357	25	4e-27	125	Viruses; unclassified viruses.
gi|311977507|ref|YP_003986627.1| putative GMC-type oxidoreductase [Acanthamoeba polyphaga mimivirus] gi|81999911|sp|Q5UPL2.1|YR135_MIMIV RecName: Full=Putative GMC-type oxidoreductase R135 gi|55416760|gb|AAV50410.1| choline dehydrogenase or related protein [Acanthamoeba polyphaga mimivirus] gi|308204680|gb|ADO18481.1| putative GMC-type oxidoreductase [Acanthamoeba polyphaga mimivirus]	gi|495480717|ref|WP_008205404.1| choline dehydrogenase	Roseobacter sp. SK209-2-6	26.42	39.94	651	332	25	4e-27	125	Bacteria; Proteobacteria; Alphaproteobacteria; Rhodobacterales;Rhodobacteraceae; Roseobacter.
gi|311977507|ref|YP_003986627.1| putative GMC-type oxidoreductase [Acanthamoeba polyphaga mimivirus] gi|81999911|sp|Q5UPL2.1|YR135_MIMIV RecName: Full=Putative GMC-type oxidoreductase R135 gi|55416760|gb|AAV50410.1| choline dehydrogenase or related protein [Acanthamoeba polyphaga mimivirus] gi|308204680|gb|ADO18481.1| putative GMC-type oxidoreductase [Acanthamoeba polyphaga mimivirus]	gi|495924636|ref|WP_008649215.1| choline dehydrogenase, a flavoprotein	Cupriavidus sp. HMR-1	26.07	40.64	652	339	27	6e-27	125	Bacteria; Proteobacteria; Betaproteobacteria; Burkholderiales;Burkholderiaceae; Cupriavidus.
gi|311977507|ref|YP_003986627.1| putative GMC-type oxidoreductase [Acanthamoeba polyphaga mimivirus] gi|81999911|sp|Q5UPL2.1|YR135_MIMIV RecName: Full=Putative GMC-type oxidoreductase R135 gi|55416760|gb|AAV50410.1| choline dehydrogenase or related protein [Acanthamoeba polyphaga mimivirus] gi|308204680|gb|ADO18481.1| putative GMC-type oxidoreductase [Acanthamoeba polyphaga mimivirus]	gi|496034053|ref|WP_008758560.1| choline dehydrogenase	Rhodobacteraceae bacterium KLH11	25.93	40.53	644	338	23	1e-26	123	Bacteria; Proteobacteria; Alphaproteobacteria; Rhodobacterales;Rhodobacteraceae.
gi|311977507|ref|YP_003986627.1| putative GMC-type oxidoreductase [Acanthamoeba polyphaga mimivirus] gi|81999911|sp|Q5UPL2.1|YR135_MIMIV RecName: Full=Putative GMC-type oxidoreductase R135 gi|55416760|gb|AAV50410.1| choline dehydrogenase or related protein [Acanthamoeba polyphaga mimivirus] gi|308204680|gb|ADO18481.1| putative GMC-type oxidoreductase [Acanthamoeba polyphaga mimivirus]	gi|94313937|ref|YP_587146.1| choline dehydrogenase, a flavoprotein	Cupriavidus metallidurans CH34	25.92	40.8	652	340	27	2e-26	123	Bacteria; Proteobacteria; Betaproteobacteria; Burkholderiales;Burkholderiaceae; Cupriavidus.
gi|311977507|ref|YP_003986627.1| putative GMC-type oxidoreductase [Acanthamoeba polyphaga mimivirus] gi|81999911|sp|Q5UPL2.1|YR135_MIMIV RecName: Full=Putative GMC-type oxidoreductase R135 gi|55416760|gb|AAV50410.1| choline dehydrogenase or related protein [Acanthamoeba polyphaga mimivirus] gi|308204680|gb|ADO18481.1| putative GMC-type oxidoreductase [Acanthamoeba polyphaga mimivirus]	gi|492824645|ref|WP_005978599.1| choline dehydrogenase	Ruegeria lacuscaerulensis	25.77	39.04	648	342	21	2e-26	123	Bacteria; Proteobacteria; Alphaproteobacteria; Rhodobacterales;Rhodobacteraceae; Ruegeria.
gi|311977507|ref|YP_003986627.1| putative GMC-type oxidoreductase [Acanthamoeba polyphaga mimivirus] gi|81999911|sp|Q5UPL2.1|YR135_MIMIV RecName: Full=Putative GMC-type oxidoreductase R135 gi|55416760|gb|AAV50410.1| choline dehydrogenase or related protein [Acanthamoeba polyphaga mimivirus] gi|308204680|gb|ADO18481.1| putative GMC-type oxidoreductase [Acanthamoeba polyphaga mimivirus]	gi|398395271|ref|XP_003851094.1| hypothetical protein MYCGRDRAFT_100791	Zymoseptoria tritici IPO323	29.02	44.54	348	194	12	3e-26	124	Eukaryota; Fungi; Dikarya; Ascomycota; Pezizomycotina;Dothideomycetes; Dothideomycetidae; Capnodiales;Mycosphaerellaceae; Zymoseptoria.
gi|311977507|ref|YP_003986627.1| putative GMC-type oxidoreductase [Acanthamoeba polyphaga mimivirus] gi|81999911|sp|Q5UPL2.1|YR135_MIMIV RecName: Full=Putative GMC-type oxidoreductase R135 gi|55416760|gb|AAV50410.1| choline dehydrogenase or related protein [Acanthamoeba polyphaga mimivirus] gi|308204680|gb|ADO18481.1| putative GMC-type oxidoreductase [Acanthamoeba polyphaga mimivirus]	gi|495554824|ref|WP_008279403.1| choline dehydrogenase	Roseovarius sp. TM1035	26.07	38.65	652	337	24	6e-26	121	Bacteria; Proteobacteria; Alphaproteobacteria; Rhodobacterales;Rhodobacteraceae; Roseovarius.
gi|311977507|ref|YP_003986627.1| putative GMC-type oxidoreductase [Acanthamoeba polyphaga mimivirus] gi|81999911|sp|Q5UPL2.1|YR135_MIMIV RecName: Full=Putative GMC-type oxidoreductase R135 gi|55416760|gb|AAV50410.1| choline dehydrogenase or related protein [Acanthamoeba polyphaga mimivirus] gi|308204680|gb|ADO18481.1| putative GMC-type oxidoreductase [Acanthamoeba polyphaga mimivirus]	gi|497121864|ref|WP_009478638.1| choline dehydrogenase	Rhodococcus sp. JVH1	29.65	47.38	344	185	12	6e-26	121	Bacteria; Actinobacteria; Actinobacteridae; Actinomycetales;Corynebacterineae; Nocardiaceae; Rhodococcus.
gi|311977507|ref|YP_003986627.1| putative GMC-type oxidoreductase [Acanthamoeba polyphaga mimivirus] gi|81999911|sp|Q5UPL2.1|YR135_MIMIV RecName: Full=Putative GMC-type oxidoreductase R135 gi|55416760|gb|AAV50410.1| choline dehydrogenase or related protein [Acanthamoeba polyphaga mimivirus] gi|308204680|gb|ADO18481.1| putative GMC-type oxidoreductase [Acanthamoeba polyphaga mimivirus]	gi|339501946|ref|YP_004689366.1| alcohol dehydrogenase	Roseobacter litoralis Och 149	26.35	38.67	649	337	24	8e-26	121	Bacteria; Proteobacteria; Alphaproteobacteria; Rhodobacterales;Rhodobacteraceae; Roseobacter.
gi|311977507|ref|YP_003986627.1| putative GMC-type oxidoreductase [Acanthamoeba polyphaga mimivirus] gi|81999911|sp|Q5UPL2.1|YR135_MIMIV RecName: Full=Putative GMC-type oxidoreductase R135 gi|55416760|gb|AAV50410.1| choline dehydrogenase or related protein [Acanthamoeba polyphaga mimivirus] gi|308204680|gb|ADO18481.1| putative GMC-type oxidoreductase [Acanthamoeba polyphaga mimivirus]	gi|497501714|ref|WP_009815912.1| choline dehydrogenase	Roseovarius sp. 217	29.54	44.99	369	202	12	8e-26	121	Bacteria; Proteobacteria; Alphaproteobacteria; Rhodobacterales;Rhodobacteraceae; Roseovarius.
gi|311977507|ref|YP_003986627.1| putative GMC-type oxidoreductase [Acanthamoeba polyphaga mimivirus] gi|81999911|sp|Q5UPL2.1|YR135_MIMIV RecName: Full=Putative GMC-type oxidoreductase R135 gi|55416760|gb|AAV50410.1| choline dehydrogenase or related protein [Acanthamoeba polyphaga mimivirus] gi|308204680|gb|ADO18481.1| putative GMC-type oxidoreductase [Acanthamoeba polyphaga mimivirus]	gi|89056171|ref|YP_511622.1| glucose-methanol-choline oxidoreductase	Jannaschia sp. CCS1	27.7	42.71	473	272	16	1e-25	120	Bacteria; Proteobacteria; Alphaproteobacteria; Rhodobacterales;Rhodobacteraceae; Jannaschia.
gi|311977507|ref|YP_003986627.1| putative GMC-type oxidoreductase [Acanthamoeba polyphaga mimivirus] gi|81999911|sp|Q5UPL2.1|YR135_MIMIV RecName: Full=Putative GMC-type oxidoreductase R135 gi|55416760|gb|AAV50410.1| choline dehydrogenase or related protein [Acanthamoeba polyphaga mimivirus] gi|308204680|gb|ADO18481.1| putative GMC-type oxidoreductase [Acanthamoeba polyphaga mimivirus]	gi|491923273|ref|WP_005674470.1| choline dehydrogenase	Lautropia mirabilis	25.45	37.2	672	350	25	2e-25	120	Bacteria; Proteobacteria; Betaproteobacteria; Burkholderiales;Burkholderiaceae; Lautropia.
gi|311977507|ref|YP_003986627.1| putative GMC-type oxidoreductase [Acanthamoeba polyphaga mimivirus] gi|81999911|sp|Q5UPL2.1|YR135_MIMIV RecName: Full=Putative GMC-type oxidoreductase R135 gi|55416760|gb|AAV50410.1| choline dehydrogenase or related protein [Acanthamoeba polyphaga mimivirus] gi|308204680|gb|ADO18481.1| putative GMC-type oxidoreductase [Acanthamoeba polyphaga mimivirus]	gi|487944208|ref|WP_002017674.1| oxidoreductase	Bacillus cereus	24.77	40.39	666	362	28	2e-25	120	Bacteria; Firmicutes; Bacilli; Bacillales; Bacillaceae; Bacillus;Bacillus cereus group.
gi|311977507|ref|YP_003986627.1| putative GMC-type oxidoreductase [Acanthamoeba polyphaga mimivirus] gi|81999911|sp|Q5UPL2.1|YR135_MIMIV RecName: Full=Putative GMC-type oxidoreductase R135 gi|55416760|gb|AAV50410.1| choline dehydrogenase or related protein [Acanthamoeba polyphaga mimivirus] gi|308204680|gb|ADO18481.1| putative GMC-type oxidoreductase [Acanthamoeba polyphaga mimivirus]	gi|495037229|ref|WP_007762750.1| choline dehydrogenase	Rhizobium sp. CF080	24.73	40.49	647	351	22	2e-25	120	Bacteria; Proteobacteria; Alphaproteobacteria; Rhizobiales;Rhizobiaceae; Rhizobium/Agrobacterium group; Rhizobium.
gi|311977507|ref|YP_003986627.1| putative GMC-type oxidoreductase [Acanthamoeba polyphaga mimivirus] gi|81999911|sp|Q5UPL2.1|YR135_MIMIV RecName: Full=Putative GMC-type oxidoreductase R135 gi|55416760|gb|AAV50410.1| choline dehydrogenase or related protein [Acanthamoeba polyphaga mimivirus] gi|308204680|gb|ADO18481.1| putative GMC-type oxidoreductase [Acanthamoeba polyphaga mimivirus]	gi|358384408|gb|EHK22039.1| hypothetical protein TRIVIDRAFT_71023	Trichoderma virens Gv29-8	28.15	44.57	341	206	9	3e-25	120	Eukaryota; Fungi; Dikarya; Ascomycota; Pezizomycotina;Sordariomycetes; Hypocreomycetidae; Hypocreales; Hypocreaceae;Trichoderma.
gi|311977507|ref|YP_003986627.1| putative GMC-type oxidoreductase [Acanthamoeba polyphaga mimivirus] gi|81999911|sp|Q5UPL2.1|YR135_MIMIV RecName: Full=Putative GMC-type oxidoreductase R135 gi|55416760|gb|AAV50410.1| choline dehydrogenase or related protein [Acanthamoeba polyphaga mimivirus] gi|308204680|gb|ADO18481.1| putative GMC-type oxidoreductase [Acanthamoeba polyphaga mimivirus]	gi|497307250|ref|WP_009621467.1| oxidoreductase	Desulfosporosinus sp. OT	24.54	40.03	652	361	27	5e-25	119	Bacteria; Firmicutes; Clostridia; Clostridiales; Peptococcaceae;Desulfosporosinus.
gi|311977507|ref|YP_003986627.1| putative GMC-type oxidoreductase [Acanthamoeba polyphaga mimivirus] gi|81999911|sp|Q5UPL2.1|YR135_MIMIV RecName: Full=Putative GMC-type oxidoreductase R135 gi|55416760|gb|AAV50410.1| choline dehydrogenase or related protein [Acanthamoeba polyphaga mimivirus] gi|308204680|gb|ADO18481.1| putative GMC-type oxidoreductase [Acanthamoeba polyphaga mimivirus]	gi|148553305|ref|YP_001260887.1| glucose-methanol-choline oxidoreductase	Sphingomonas wittichii RW1	29.3	46.2	355	206	11	5e-25	119	Bacteria; Proteobacteria; Alphaproteobacteria; Sphingomonadales;Sphingomonadaceae; Sphingomonas.
gi|311977507|ref|YP_003986627.1| putative GMC-type oxidoreductase [Acanthamoeba polyphaga mimivirus] gi|81999911|sp|Q5UPL2.1|YR135_MIMIV RecName: Full=Putative GMC-type oxidoreductase R135 gi|55416760|gb|AAV50410.1| choline dehydrogenase or related protein [Acanthamoeba polyphaga mimivirus] gi|308204680|gb|ADO18481.1| putative GMC-type oxidoreductase [Acanthamoeba polyphaga mimivirus]	gi|453081995|gb|EMF10043.1| alcohol oxidase	Sphaerulina musiva SO2202	29.31	41.67	348	193	10	5e-25	120	Eukaryota; Fungi; Dikarya; Ascomycota; Pezizomycotina;Dothideomycetes; Dothideomycetidae; Capnodiales;Mycosphaerellaceae; Sphaerulina.
gi|311977507|ref|YP_003986627.1| putative GMC-type oxidoreductase [Acanthamoeba polyphaga mimivirus] gi|81999911|sp|Q5UPL2.1|YR135_MIMIV RecName: Full=Putative GMC-type oxidoreductase R135 gi|55416760|gb|AAV50410.1| choline dehydrogenase or related protein [Acanthamoeba polyphaga mimivirus] gi|308204680|gb|ADO18481.1| putative GMC-type oxidoreductase [Acanthamoeba polyphaga mimivirus]	gi|515115491|ref|WP_016744523.1| choline dehydrogenase	Sphingomonas wittichii	28.73	44.48	362	199	10	7e-25	118	Bacteria; Proteobacteria; Alphaproteobacteria; Sphingomonadales;Sphingomonadaceae; Sphingomonas.
gi|311977507|ref|YP_003986627.1| putative GMC-type oxidoreductase [Acanthamoeba polyphaga mimivirus] gi|81999911|sp|Q5UPL2.1|YR135_MIMIV RecName: Full=Putative GMC-type oxidoreductase R135 gi|55416760|gb|AAV50410.1| choline dehydrogenase or related protein [Acanthamoeba polyphaga mimivirus] gi|308204680|gb|ADO18481.1| putative GMC-type oxidoreductase [Acanthamoeba polyphaga mimivirus]	gi|489540692|ref|WP_003445397.1| oxidoreductase	Clostridium pasteurianum	26.27	40.4	651	348	29	1e-24	118	Bacteria; Firmicutes; Clostridia; Clostridiales; Clostridiaceae;Clostridium.
gi|311977507|ref|YP_003986627.1| putative GMC-type oxidoreductase [Acanthamoeba polyphaga mimivirus] gi|81999911|sp|Q5UPL2.1|YR135_MIMIV RecName: Full=Putative GMC-type oxidoreductase R135 gi|55416760|gb|AAV50410.1| choline dehydrogenase or related protein [Acanthamoeba polyphaga mimivirus] gi|308204680|gb|ADO18481.1| putative GMC-type oxidoreductase [Acanthamoeba polyphaga mimivirus]	gi|518888814|ref|WP_020044689.1| hypothetical protein	alpha proteobacterium SCGC AAA298-K06	26.39	39.73	667	312	29	2e-24	117	Bacteria; Proteobacteria; Alphaproteobacteria.
gi|311977507|ref|YP_003986627.1| putative GMC-type oxidoreductase [Acanthamoeba polyphaga mimivirus] gi|81999911|sp|Q5UPL2.1|YR135_MIMIV RecName: Full=Putative GMC-type oxidoreductase R135 gi|55416760|gb|AAV50410.1| choline dehydrogenase or related protein [Acanthamoeba polyphaga mimivirus] gi|308204680|gb|ADO18481.1| putative GMC-type oxidoreductase [Acanthamoeba polyphaga mimivirus]	gi|549450963|ref|YP_008599603.1| GMC family oxidoreductase	Ralstonia pickettii DTP0602	30.84	45.82	347	180	15	2e-24	117	Bacteria; Proteobacteria; Betaproteobacteria; Burkholderiales;Burkholderiaceae; Ralstonia.
gi|311977507|ref|YP_003986627.1| putative GMC-type oxidoreductase [Acanthamoeba polyphaga mimivirus] gi|81999911|sp|Q5UPL2.1|YR135_MIMIV RecName: Full=Putative GMC-type oxidoreductase R135 gi|55416760|gb|AAV50410.1| choline dehydrogenase or related protein [Acanthamoeba polyphaga mimivirus] gi|308204680|gb|ADO18481.1| putative GMC-type oxidoreductase [Acanthamoeba polyphaga mimivirus]	gi|517213134|ref|WP_018401952.1| hypothetical protein	gamma proteobacterium SCGC AB-629-P17	29.11	45.53	347	181	12	2e-24	116	Bacteria; Proteobacteria; Gammaproteobacteria.
gi|311977507|ref|YP_003986627.1| putative GMC-type oxidoreductase [Acanthamoeba polyphaga mimivirus] gi|81999911|sp|Q5UPL2.1|YR135_MIMIV RecName: Full=Putative GMC-type oxidoreductase R135 gi|55416760|gb|AAV50410.1| choline dehydrogenase or related protein [Acanthamoeba polyphaga mimivirus] gi|308204680|gb|ADO18481.1| putative GMC-type oxidoreductase [Acanthamoeba polyphaga mimivirus]	gi|488571548|ref|YP_007909347.1| oxidoreductase	Bacillus sp. 1NLA3E	24.77	41.28	654	362	28	3e-24	117	Bacteria; Firmicutes; Bacilli; Bacillales; Bacillaceae; Bacillus.
gi|311977507|ref|YP_003986627.1| putative GMC-type oxidoreductase [Acanthamoeba polyphaga mimivirus] gi|81999911|sp|Q5UPL2.1|YR135_MIMIV RecName: Full=Putative GMC-type oxidoreductase R135 gi|55416760|gb|AAV50410.1| choline dehydrogenase or related protein [Acanthamoeba polyphaga mimivirus] gi|308204680|gb|ADO18481.1| putative GMC-type oxidoreductase [Acanthamoeba polyphaga mimivirus]	gi|496198447|ref|WP_008918284.1| choline dehydrogenase	Burkholderia sp. H160	30.53	43.16	380	200	14	6e-24	115	Bacteria; Proteobacteria; Betaproteobacteria; Burkholderiales;Burkholderiaceae; Burkholderia.
gi|311977507|ref|YP_003986627.1| putative GMC-type oxidoreductase [Acanthamoeba polyphaga mimivirus] gi|81999911|sp|Q5UPL2.1|YR135_MIMIV RecName: Full=Putative GMC-type oxidoreductase R135 gi|55416760|gb|AAV50410.1| choline dehydrogenase or related protein [Acanthamoeba polyphaga mimivirus] gi|308204680|gb|ADO18481.1| putative GMC-type oxidoreductase [Acanthamoeba polyphaga mimivirus]	gi|495086399|ref|WP_007811222.1| choline dehydrogenase	Roseobacter sp. AzwK-3b	29.02	45.11	348	182	11	9e-24	115	Bacteria; Proteobacteria; Alphaproteobacteria; Rhodobacterales;Rhodobacteraceae; Roseobacter.
gi|311977507|ref|YP_003986627.1| putative GMC-type oxidoreductase [Acanthamoeba polyphaga mimivirus] gi|81999911|sp|Q5UPL2.1|YR135_MIMIV RecName: Full=Putative GMC-type oxidoreductase R135 gi|55416760|gb|AAV50410.1| choline dehydrogenase or related protein [Acanthamoeba polyphaga mimivirus] gi|308204680|gb|ADO18481.1| putative GMC-type oxidoreductase [Acanthamoeba polyphaga mimivirus]	gi|478185138|ref|YP_007706208.1| alcohol dehydrogenase AlkJ	Octadecabacter antarcticus 307	28.8	44.57	368	201	13	2e-23	113	Bacteria; Proteobacteria; Alphaproteobacteria; Rhodobacterales;Rhodobacteraceae; Octadecabacter.
gi|311977507|ref|YP_003986627.1| putative GMC-type oxidoreductase [Acanthamoeba polyphaga mimivirus] gi|81999911|sp|Q5UPL2.1|YR135_MIMIV RecName: Full=Putative GMC-type oxidoreductase R135 gi|55416760|gb|AAV50410.1| choline dehydrogenase or related protein [Acanthamoeba polyphaga mimivirus] gi|308204680|gb|ADO18481.1| putative GMC-type oxidoreductase [Acanthamoeba polyphaga mimivirus]	gi|194292081|ref|YP_002007988.1| fad flavoprotein oxidoreductase	Cupriavidus taiwanensis LMG 19424	31.11	45.28	360	184	16	2e-23	114	Bacteria; Proteobacteria; Betaproteobacteria; Burkholderiales;Burkholderiaceae; Cupriavidus.
gi|311977507|ref|YP_003986627.1| putative GMC-type oxidoreductase [Acanthamoeba polyphaga mimivirus] gi|81999911|sp|Q5UPL2.1|YR135_MIMIV RecName: Full=Putative GMC-type oxidoreductase R135 gi|55416760|gb|AAV50410.1| choline dehydrogenase or related protein [Acanthamoeba polyphaga mimivirus] gi|308204680|gb|ADO18481.1| putative GMC-type oxidoreductase [Acanthamoeba polyphaga mimivirus]	gi|494946738|ref|WP_007672766.1| choline dehydrogenase	Caulobacter sp. AP07	28.86	46.65	343	198	13	3e-23	113	Bacteria; Proteobacteria; Alphaproteobacteria; Caulobacterales;Caulobacteraceae; Caulobacter.
gi|311977507|ref|YP_003986627.1| putative GMC-type oxidoreductase [Acanthamoeba polyphaga mimivirus] gi|81999911|sp|Q5UPL2.1|YR135_MIMIV RecName: Full=Putative GMC-type oxidoreductase R135 gi|55416760|gb|AAV50410.1| choline dehydrogenase or related protein [Acanthamoeba polyphaga mimivirus] gi|308204680|gb|ADO18481.1| putative GMC-type oxidoreductase [Acanthamoeba polyphaga mimivirus]	gi|497495944|ref|WP_009810142.1| choline dehydrogenase	Roseobacter sp. MED193	27.54	42.8	472	272	17	4e-23	113	Bacteria; Proteobacteria; Alphaproteobacteria; Rhodobacterales;Rhodobacteraceae; Roseobacter.
gi|311977507|ref|YP_003986627.1| putative GMC-type oxidoreductase [Acanthamoeba polyphaga mimivirus] gi|81999911|sp|Q5UPL2.1|YR135_MIMIV RecName: Full=Putative GMC-type oxidoreductase R135 gi|55416760|gb|AAV50410.1| choline dehydrogenase or related protein [Acanthamoeba polyphaga mimivirus] gi|308204680|gb|ADO18481.1| putative GMC-type oxidoreductase [Acanthamoeba polyphaga mimivirus]	gi|334343113|ref|YP_004555717.1| choline dehydrogenase	Sphingobium chlorophenolicum L-1	28.57	44.51	364	204	12	4e-23	113	Bacteria; Proteobacteria; Alphaproteobacteria; Sphingomonadales;Sphingomonadaceae; Sphingobium.
gi|311977507|ref|YP_003986627.1| putative GMC-type oxidoreductase [Acanthamoeba polyphaga mimivirus] gi|81999911|sp|Q5UPL2.1|YR135_MIMIV RecName: Full=Putative GMC-type oxidoreductase R135 gi|55416760|gb|AAV50410.1| choline dehydrogenase or related protein [Acanthamoeba polyphaga mimivirus] gi|308204680|gb|ADO18481.1| putative GMC-type oxidoreductase [Acanthamoeba polyphaga mimivirus]	gi|296136034|ref|YP_003643276.1| glucose-methanol-choline oxidoreductase	Thiomonas intermedia K12	31.12	45.82	347	187	14	5e-23	112	Bacteria; Proteobacteria; Betaproteobacteria; Burkholderiales;Thiomonas.
gi|311977507|ref|YP_003986627.1| putative GMC-type oxidoreductase [Acanthamoeba polyphaga mimivirus] gi|81999911|sp|Q5UPL2.1|YR135_MIMIV RecName: Full=Putative GMC-type oxidoreductase R135 gi|55416760|gb|AAV50410.1| choline dehydrogenase or related protein [Acanthamoeba polyphaga mimivirus] gi|308204680|gb|ADO18481.1| putative GMC-type oxidoreductase [Acanthamoeba polyphaga mimivirus]	gi|516004463|ref|WP_017435046.1| oxidoreductase	Geobacillus caldoxylosilyticus	25.07	39.32	674	329	32	6e-23	113	Bacteria; Firmicutes; Bacilli; Bacillales; Bacillaceae;Geobacillus.
gi|311977507|ref|YP_003986627.1| putative GMC-type oxidoreductase [Acanthamoeba polyphaga mimivirus] gi|81999911|sp|Q5UPL2.1|YR135_MIMIV RecName: Full=Putative GMC-type oxidoreductase R135 gi|55416760|gb|AAV50410.1| choline dehydrogenase or related protein [Acanthamoeba polyphaga mimivirus] gi|308204680|gb|ADO18481.1| putative GMC-type oxidoreductase [Acanthamoeba polyphaga mimivirus]	gi|389870474|ref|YP_006377893.1| GMC oxidoreductase	Advenella kashmirensis WT001	25.99	38.69	654	326	25	7e-23	112	Bacteria; Proteobacteria; Betaproteobacteria; Burkholderiales;Alcaligenaceae.
gi|311977507|ref|YP_003986627.1| putative GMC-type oxidoreductase [Acanthamoeba polyphaga mimivirus] gi|81999911|sp|Q5UPL2.1|YR135_MIMIV RecName: Full=Putative GMC-type oxidoreductase R135 gi|55416760|gb|AAV50410.1| choline dehydrogenase or related protein [Acanthamoeba polyphaga mimivirus] gi|308204680|gb|ADO18481.1| putative GMC-type oxidoreductase [Acanthamoeba polyphaga mimivirus]	gi|495506420|ref|WP_008231067.1| choline dehydrogenase	Roseobacter sp. CCS2	27.29	42.5	480	267	19	7e-23	112	Bacteria; Proteobacteria; Alphaproteobacteria; Rhodobacterales;Rhodobacteraceae; Roseobacter.
gi|311977507|ref|YP_003986627.1| putative GMC-type oxidoreductase [Acanthamoeba polyphaga mimivirus] gi|81999911|sp|Q5UPL2.1|YR135_MIMIV RecName: Full=Putative GMC-type oxidoreductase R135 gi|55416760|gb|AAV50410.1| choline dehydrogenase or related protein [Acanthamoeba polyphaga mimivirus] gi|308204680|gb|ADO18481.1| putative GMC-type oxidoreductase [Acanthamoeba polyphaga mimivirus]	gi|493148514|ref|WP_006161222.1| GMC family oxidoreductase	Cupriavidus basilensis	25.89	42.95	475	289	18	7e-23	112	Bacteria; Proteobacteria; Betaproteobacteria; Burkholderiales;Burkholderiaceae; Cupriavidus.
gi|311977507|ref|YP_003986627.1| putative GMC-type oxidoreductase [Acanthamoeba polyphaga mimivirus] gi|81999911|sp|Q5UPL2.1|YR135_MIMIV RecName: Full=Putative GMC-type oxidoreductase R135 gi|55416760|gb|AAV50410.1| choline dehydrogenase or related protein [Acanthamoeba polyphaga mimivirus] gi|308204680|gb|ADO18481.1| putative GMC-type oxidoreductase [Acanthamoeba polyphaga mimivirus]	gi|169596436|ref|XP_001791642.1| hypothetical protein SNOG_00981	Phaeosphaeria nodorum SN15	24.37	38.55	677	371	27	8e-23	112	Eukaryota; Fungi; Dikarya; Ascomycota; Pezizomycotina;Dothideomycetes; Pleosporomycetidae; Pleosporales; Pleosporineae;Phaeosphaeriaceae; Parastagonospora.
gi|311977507|ref|YP_003986627.1| putative GMC-type oxidoreductase [Acanthamoeba polyphaga mimivirus] gi|81999911|sp|Q5UPL2.1|YR135_MIMIV RecName: Full=Putative GMC-type oxidoreductase R135 gi|55416760|gb|AAV50410.1| choline dehydrogenase or related protein [Acanthamoeba polyphaga mimivirus] gi|308204680|gb|ADO18481.1| putative GMC-type oxidoreductase [Acanthamoeba polyphaga mimivirus]	gi|516632474|ref|WP_018007249.1| GMC family oxidoreductase	Cupriavidus taiwanensis	30.26	45.24	347	182	16	1e-22	111	Bacteria; Proteobacteria; Betaproteobacteria; Burkholderiales;Burkholderiaceae; Cupriavidus.
gi|311977507|ref|YP_003986627.1| putative GMC-type oxidoreductase [Acanthamoeba polyphaga mimivirus] gi|81999911|sp|Q5UPL2.1|YR135_MIMIV RecName: Full=Putative GMC-type oxidoreductase R135 gi|55416760|gb|AAV50410.1| choline dehydrogenase or related protein [Acanthamoeba polyphaga mimivirus] gi|308204680|gb|ADO18481.1| putative GMC-type oxidoreductase [Acanthamoeba polyphaga mimivirus]	gi|563885123|ref|WP_023805983.1| choline dehydrogenase	Mesorhizobium sp. L2C089B000	25.42	39.6	649	346	25	2e-22	110	Bacteria; Proteobacteria; Alphaproteobacteria; Rhizobiales;Phyllobacteriaceae; Mesorhizobium.
gi|311977507|ref|YP_003986627.1| putative GMC-type oxidoreductase [Acanthamoeba polyphaga mimivirus] gi|81999911|sp|Q5UPL2.1|YR135_MIMIV RecName: Full=Putative GMC-type oxidoreductase R135 gi|55416760|gb|AAV50410.1| choline dehydrogenase or related protein [Acanthamoeba polyphaga mimivirus] gi|308204680|gb|ADO18481.1| putative GMC-type oxidoreductase [Acanthamoeba polyphaga mimivirus]	gi|563926811|ref|WP_023809768.1| choline dehydrogenase	Mesorhizobium sp. L2C084A000	27.37	41.89	475	265	18	2e-22	111	Bacteria; Proteobacteria; Alphaproteobacteria; Rhizobiales;Phyllobacteriaceae; Mesorhizobium.
gi|311977507|ref|YP_003986627.1| putative GMC-type oxidoreductase [Acanthamoeba polyphaga mimivirus] gi|81999911|sp|Q5UPL2.1|YR135_MIMIV RecName: Full=Putative GMC-type oxidoreductase R135 gi|55416760|gb|AAV50410.1| choline dehydrogenase or related protein [Acanthamoeba polyphaga mimivirus] gi|308204680|gb|ADO18481.1| putative GMC-type oxidoreductase [Acanthamoeba polyphaga mimivirus]	gi|546179918|ref|WP_021820655.1| hypothetical protein	Halomonas sp. BJGMM-B45	28.37	43.84	349	194	13	2e-22	111	Bacteria; Proteobacteria; Gammaproteobacteria; Oceanospirillales;Halomonadaceae; Halomonas.
gi|311977507|ref|YP_003986627.1| putative GMC-type oxidoreductase [Acanthamoeba polyphaga mimivirus] gi|81999911|sp|Q5UPL2.1|YR135_MIMIV RecName: Full=Putative GMC-type oxidoreductase R135 gi|55416760|gb|AAV50410.1| choline dehydrogenase or related protein [Acanthamoeba polyphaga mimivirus] gi|308204680|gb|ADO18481.1| putative GMC-type oxidoreductase [Acanthamoeba polyphaga mimivirus]	gi|67904048|ref|XP_682280.1| hypothetical protein AN9011.2	Aspergillus nidulans FGSC A4	28.24	44.96	347	196	13	2e-22	111	Eukaryota; Fungi; Dikarya; Ascomycota; Pezizomycotina;Eurotiomycetes; Eurotiomycetidae; Eurotiales; Aspergillaceae;Aspergillus.
gi|311977507|ref|YP_003986627.1| putative GMC-type oxidoreductase [Acanthamoeba polyphaga mimivirus] gi|81999911|sp|Q5UPL2.1|YR135_MIMIV RecName: Full=Putative GMC-type oxidoreductase R135 gi|55416760|gb|AAV50410.1| choline dehydrogenase or related protein [Acanthamoeba polyphaga mimivirus] gi|308204680|gb|ADO18481.1| putative GMC-type oxidoreductase [Acanthamoeba polyphaga mimivirus]	gi|563786804|ref|WP_023794139.1| choline dehydrogenase	Mesorhizobium sp. LNHC209A00	28.57	45.77	343	186	12	2e-22	110	Bacteria; Proteobacteria; Alphaproteobacteria; Rhizobiales;Phyllobacteriaceae; Mesorhizobium.
gi|311977507|ref|YP_003986627.1| putative GMC-type oxidoreductase [Acanthamoeba polyphaga mimivirus] gi|81999911|sp|Q5UPL2.1|YR135_MIMIV RecName: Full=Putative GMC-type oxidoreductase R135 gi|55416760|gb|AAV50410.1| choline dehydrogenase or related protein [Acanthamoeba polyphaga mimivirus] gi|308204680|gb|ADO18481.1| putative GMC-type oxidoreductase [Acanthamoeba polyphaga mimivirus]	gi|563466531|ref|WP_023691552.1| choline dehydrogenase	Mesorhizobium	25.42	39.75	649	346	25	3e-22	110	Bacteria; Proteobacteria; Alphaproteobacteria; Rhizobiales;Phyllobacteriaceae.
gi|311977507|ref|YP_003986627.1| putative GMC-type oxidoreductase [Acanthamoeba polyphaga mimivirus] gi|81999911|sp|Q5UPL2.1|YR135_MIMIV RecName: Full=Putative GMC-type oxidoreductase R135 gi|55416760|gb|AAV50410.1| choline dehydrogenase or related protein [Acanthamoeba polyphaga mimivirus] gi|308204680|gb|ADO18481.1| putative GMC-type oxidoreductase [Acanthamoeba polyphaga mimivirus]	gi|563548677|ref|WP_023754557.1| choline dehydrogenase	Mesorhizobium sp. LNJC374B00	25.27	39.75	649	350	25	3e-22	110	Bacteria; Proteobacteria; Alphaproteobacteria; Rhizobiales;Phyllobacteriaceae; Mesorhizobium.
gi|311977507|ref|YP_003986627.1| putative GMC-type oxidoreductase [Acanthamoeba polyphaga mimivirus] gi|81999911|sp|Q5UPL2.1|YR135_MIMIV RecName: Full=Putative GMC-type oxidoreductase R135 gi|55416760|gb|AAV50410.1| choline dehydrogenase or related protein [Acanthamoeba polyphaga mimivirus] gi|308204680|gb|ADO18481.1| putative GMC-type oxidoreductase [Acanthamoeba polyphaga mimivirus]	gi|543576333|ref|WP_021024810.1| choline dehydrogenase	Comamonas sp. B-9	28.01	43.14	357	196	13	3e-22	110	Bacteria; Proteobacteria; Betaproteobacteria; Burkholderiales;Comamonadaceae; Comamonas.
gi|311977507|ref|YP_003986627.1| putative GMC-type oxidoreductase [Acanthamoeba polyphaga mimivirus] gi|81999911|sp|Q5UPL2.1|YR135_MIMIV RecName: Full=Putative GMC-type oxidoreductase R135 gi|55416760|gb|AAV50410.1| choline dehydrogenase or related protein [Acanthamoeba polyphaga mimivirus] gi|308204680|gb|ADO18481.1| putative GMC-type oxidoreductase [Acanthamoeba polyphaga mimivirus]	gi|337266861|ref|YP_004610916.1| glucose-methanol-choline oxidoreductase	Mesorhizobium opportunistum WSM2075	27.04	42.98	477	268	18	5e-22	109	Bacteria; Proteobacteria; Alphaproteobacteria; Rhizobiales;Phyllobacteriaceae; Mesorhizobium.
gi|311977507|ref|YP_003986627.1| putative GMC-type oxidoreductase [Acanthamoeba polyphaga mimivirus] gi|81999911|sp|Q5UPL2.1|YR135_MIMIV RecName: Full=Putative GMC-type oxidoreductase R135 gi|55416760|gb|AAV50410.1| choline dehydrogenase or related protein [Acanthamoeba polyphaga mimivirus] gi|308204680|gb|ADO18481.1| putative GMC-type oxidoreductase [Acanthamoeba polyphaga mimivirus]	gi|544641580|ref|WP_021075939.1| choline dehydrogenase	Bradyrhizobium sp. DFCI-1	25.16	37.66	640	348	22	6e-22	109	Bacteria; Proteobacteria; Alphaproteobacteria; Rhizobiales;Bradyrhizobiaceae; Bradyrhizobium.
gi|311977507|ref|YP_003986627.1| putative GMC-type oxidoreductase [Acanthamoeba polyphaga mimivirus] gi|81999911|sp|Q5UPL2.1|YR135_MIMIV RecName: Full=Putative GMC-type oxidoreductase R135 gi|55416760|gb|AAV50410.1| choline dehydrogenase or related protein [Acanthamoeba polyphaga mimivirus] gi|308204680|gb|ADO18481.1| putative GMC-type oxidoreductase [Acanthamoeba polyphaga mimivirus]	gi|563576302|ref|WP_023781461.1| choline dehydrogenase	Mesorhizobium sp. LNHC220B00	27.7	46.36	343	189	12	6e-22	109	Bacteria; Proteobacteria; Alphaproteobacteria; Rhizobiales;Phyllobacteriaceae; Mesorhizobium.
gi|311977507|ref|YP_003986627.1| putative GMC-type oxidoreductase [Acanthamoeba polyphaga mimivirus] gi|81999911|sp|Q5UPL2.1|YR135_MIMIV RecName: Full=Putative GMC-type oxidoreductase R135 gi|55416760|gb|AAV50410.1| choline dehydrogenase or related protein [Acanthamoeba polyphaga mimivirus] gi|308204680|gb|ADO18481.1| putative GMC-type oxidoreductase [Acanthamoeba polyphaga mimivirus]	gi|433773597|ref|YP_007304064.1| choline dehydrogenase-like flavoprotein	Mesorhizobium australicum WSM2073	28.57	45.77	343	186	12	7e-22	109	Bacteria; Proteobacteria; Alphaproteobacteria; Rhizobiales;Phyllobacteriaceae; Mesorhizobium.
gi|311977507|ref|YP_003986627.1| putative GMC-type oxidoreductase [Acanthamoeba polyphaga mimivirus] gi|81999911|sp|Q5UPL2.1|YR135_MIMIV RecName: Full=Putative GMC-type oxidoreductase R135 gi|55416760|gb|AAV50410.1| choline dehydrogenase or related protein [Acanthamoeba polyphaga mimivirus] gi|308204680|gb|ADO18481.1| putative GMC-type oxidoreductase [Acanthamoeba polyphaga mimivirus]	gi|336369222|gb|EGN97564.1| hypothetical protein SERLA73DRAFT_184316	Serpula lacrymans var. lacrymans S7.3	24.09	40.93	689	382	28	9e-22	109	Eukaryota; Fungi; Dikarya; Basidiomycota; Agaricomycotina;Agaricomycetes; Agaricomycetidae; Boletales; Coniophorineae;Serpulaceae; Serpula.
gi|311977507|ref|YP_003986627.1| putative GMC-type oxidoreductase [Acanthamoeba polyphaga mimivirus] gi|81999911|sp|Q5UPL2.1|YR135_MIMIV RecName: Full=Putative GMC-type oxidoreductase R135 gi|55416760|gb|AAV50410.1| choline dehydrogenase or related protein [Acanthamoeba polyphaga mimivirus] gi|308204680|gb|ADO18481.1| putative GMC-type oxidoreductase [Acanthamoeba polyphaga mimivirus]	gi|490753276|ref|WP_004615583.1| choline dehydrogenase-like flavoprotein	Caulobacter vibrioides	25.98	45.81	358	210	12	9e-22	108	Bacteria; Proteobacteria; Alphaproteobacteria; Caulobacterales;Caulobacteraceae; Caulobacter.
gi|311977507|ref|YP_003986627.1| putative GMC-type oxidoreductase [Acanthamoeba polyphaga mimivirus] gi|81999911|sp|Q5UPL2.1|YR135_MIMIV RecName: Full=Putative GMC-type oxidoreductase R135 gi|55416760|gb|AAV50410.1| choline dehydrogenase or related protein [Acanthamoeba polyphaga mimivirus] gi|308204680|gb|ADO18481.1| putative GMC-type oxidoreductase [Acanthamoeba polyphaga mimivirus]	gi|516096298|ref|WP_017526878.1| choline dehydrogenase	Pseudomonas fluorescens	29.69	45.66	357	190	14	9e-22	108	Bacteria; Proteobacteria; Gammaproteobacteria; Pseudomonadales;Pseudomonadaceae; Pseudomonas.
gi|311977507|ref|YP_003986627.1| putative GMC-type oxidoreductase [Acanthamoeba polyphaga mimivirus] gi|81999911|sp|Q5UPL2.1|YR135_MIMIV RecName: Full=Putative GMC-type oxidoreductase R135 gi|55416760|gb|AAV50410.1| choline dehydrogenase or related protein [Acanthamoeba polyphaga mimivirus] gi|308204680|gb|ADO18481.1| putative GMC-type oxidoreductase [Acanthamoeba polyphaga mimivirus]	gi|556744617|ref|XP_005967803.1| PREDICTED: choline dehydrogenase, mitochondrial-like	Pantholops hodgsonii	29.15	45.19	343	180	15	9e-22	109	Eukaryota; Metazoa; Chordata; Craniata; Vertebrata; Euteleostomi;Mammalia; Eutheria; Laurasiatheria; Cetartiodactyla; Ruminantia;Pecora; Bovidae; Antilopinae; Pantholops.
gi|311977507|ref|YP_003986627.1| putative GMC-type oxidoreductase [Acanthamoeba polyphaga mimivirus] gi|81999911|sp|Q5UPL2.1|YR135_MIMIV RecName: Full=Putative GMC-type oxidoreductase R135 gi|55416760|gb|AAV50410.1| choline dehydrogenase or related protein [Acanthamoeba polyphaga mimivirus] gi|308204680|gb|ADO18481.1| putative GMC-type oxidoreductase [Acanthamoeba polyphaga mimivirus]	gi|544822903|ref|WP_021239025.1| hypothetical protein	Sphingobium quisquiliarum	24.69	40.43	648	344	28	1e-21	108	Bacteria; Proteobacteria; Alphaproteobacteria; Sphingomonadales;Sphingomonadaceae; Sphingobium.
gi|311977507|ref|YP_003986627.1| putative GMC-type oxidoreductase [Acanthamoeba polyphaga mimivirus] gi|81999911|sp|Q5UPL2.1|YR135_MIMIV RecName: Full=Putative GMC-type oxidoreductase R135 gi|55416760|gb|AAV50410.1| choline dehydrogenase or related protein [Acanthamoeba polyphaga mimivirus] gi|308204680|gb|ADO18481.1| putative GMC-type oxidoreductase [Acanthamoeba polyphaga mimivirus]	gi|493382180|ref|WP_006338436.1| Alcohol dehydrogenase (acceptor)	Mesorhizobium sp. STM 4661	27.37	42.11	475	265	18	1e-21	108	Bacteria; Proteobacteria; Alphaproteobacteria; Rhizobiales;Phyllobacteriaceae; Mesorhizobium.
gi|311977507|ref|YP_003986627.1| putative GMC-type oxidoreductase [Acanthamoeba polyphaga mimivirus] gi|81999911|sp|Q5UPL2.1|YR135_MIMIV RecName: Full=Putative GMC-type oxidoreductase R135 gi|55416760|gb|AAV50410.1| choline dehydrogenase or related protein [Acanthamoeba polyphaga mimivirus] gi|308204680|gb|ADO18481.1| putative GMC-type oxidoreductase [Acanthamoeba polyphaga mimivirus]	gi|517520122|ref|WP_018690330.1| choline dehydrogenase	Ahrensia kielensis	26.95	42.74	475	271	18	1e-21	108	Bacteria; Proteobacteria; Alphaproteobacteria; Rhodobacterales;Rhodobacteraceae; Ahrensia.
gi|311977507|ref|YP_003986627.1| putative GMC-type oxidoreductase [Acanthamoeba polyphaga mimivirus] gi|81999911|sp|Q5UPL2.1|YR135_MIMIV RecName: Full=Putative GMC-type oxidoreductase R135 gi|55416760|gb|AAV50410.1| choline dehydrogenase or related protein [Acanthamoeba polyphaga mimivirus] gi|308204680|gb|ADO18481.1| putative GMC-type oxidoreductase [Acanthamoeba polyphaga mimivirus]	gi|563564733|ref|WP_023770234.1| choline dehydrogenase	Mesorhizobium sp. LNHC229A00	28.57	45.48	343	186	12	1e-21	108	Bacteria; Proteobacteria; Alphaproteobacteria; Rhizobiales;Phyllobacteriaceae; Mesorhizobium.
gi|311977507|ref|YP_003986627.1| putative GMC-type oxidoreductase [Acanthamoeba polyphaga mimivirus] gi|81999911|sp|Q5UPL2.1|YR135_MIMIV RecName: Full=Putative GMC-type oxidoreductase R135 gi|55416760|gb|AAV50410.1| choline dehydrogenase or related protein [Acanthamoeba polyphaga mimivirus] gi|308204680|gb|ADO18481.1| putative GMC-type oxidoreductase [Acanthamoeba polyphaga mimivirus]	gi|495403023|ref|WP_008127722.1| choline dehydrogenase	Phyllobacterium sp. YR531	28.24	45.59	340	186	11	1e-21	108	Bacteria; Proteobacteria; Alphaproteobacteria; Rhizobiales;Phyllobacteriaceae; Phyllobacterium.
gi|311977507|ref|YP_003986627.1| putative GMC-type oxidoreductase [Acanthamoeba polyphaga mimivirus] gi|81999911|sp|Q5UPL2.1|YR135_MIMIV RecName: Full=Putative GMC-type oxidoreductase R135 gi|55416760|gb|AAV50410.1| choline dehydrogenase or related protein [Acanthamoeba polyphaga mimivirus] gi|308204680|gb|ADO18481.1| putative GMC-type oxidoreductase [Acanthamoeba polyphaga mimivirus]	gi|488103728|ref|WP_002175125.1| oxidoreductase	Bacillus cereus	25.3	40.51	664	353	35	2e-21	108	Bacteria; Firmicutes; Bacilli; Bacillales; Bacillaceae; Bacillus;Bacillus cereus group.
gi|311977507|ref|YP_003986627.1| putative GMC-type oxidoreductase [Acanthamoeba polyphaga mimivirus] gi|81999911|sp|Q5UPL2.1|YR135_MIMIV RecName: Full=Putative GMC-type oxidoreductase R135 gi|55416760|gb|AAV50410.1| choline dehydrogenase or related protein [Acanthamoeba polyphaga mimivirus] gi|308204680|gb|ADO18481.1| putative GMC-type oxidoreductase [Acanthamoeba polyphaga mimivirus]	gi|478184668|ref|YP_007705738.1| alcohol dehydrogenase	Octadecabacter antarcticus 307	25.78	38.98	644	336	28	2e-21	107	Bacteria; Proteobacteria; Alphaproteobacteria; Rhodobacterales;Rhodobacteraceae; Octadecabacter.
gi|311977507|ref|YP_003986627.1| putative GMC-type oxidoreductase [Acanthamoeba polyphaga mimivirus] gi|81999911|sp|Q5UPL2.1|YR135_MIMIV RecName: Full=Putative GMC-type oxidoreductase R135 gi|55416760|gb|AAV50410.1| choline dehydrogenase or related protein [Acanthamoeba polyphaga mimivirus] gi|308204680|gb|ADO18481.1| putative GMC-type oxidoreductase [Acanthamoeba polyphaga mimivirus]	gi|584241465|gb|EWG61056.1| choline dehydrogenase	Mycobacterium aromaticivorans JS19b1	25.12	39.63	641	335	27	2e-21	107	Bacteria; Actinobacteria; Actinobacteridae; Actinomycetales;Corynebacterineae; Mycobacteriaceae; Mycobacterium.
gi|311977507|ref|YP_003986627.1| putative GMC-type oxidoreductase [Acanthamoeba polyphaga mimivirus] gi|81999911|sp|Q5UPL2.1|YR135_MIMIV RecName: Full=Putative GMC-type oxidoreductase R135 gi|55416760|gb|AAV50410.1| choline dehydrogenase or related protein [Acanthamoeba polyphaga mimivirus] gi|308204680|gb|ADO18481.1| putative GMC-type oxidoreductase [Acanthamoeba polyphaga mimivirus]	gi|518864456|ref|WP_020020346.1| hypothetical protein	alpha proteobacterium SCGC AAA160-J14	25.57	41.27	567	310	25	2e-21	108	Bacteria; Proteobacteria; Alphaproteobacteria.
gi|311977507|ref|YP_003986627.1| putative GMC-type oxidoreductase [Acanthamoeba polyphaga mimivirus] gi|81999911|sp|Q5UPL2.1|YR135_MIMIV RecName: Full=Putative GMC-type oxidoreductase R135 gi|55416760|gb|AAV50410.1| choline dehydrogenase or related protein [Acanthamoeba polyphaga mimivirus] gi|308204680|gb|ADO18481.1| putative GMC-type oxidoreductase [Acanthamoeba polyphaga mimivirus]	gi|497500319|ref|WP_009814517.1| choline dehydrogenase	Roseovarius nubinhibens	29.46	44.59	370	199	13	2e-21	107	Bacteria; Proteobacteria; Alphaproteobacteria; Rhodobacterales;Rhodobacteraceae; Roseovarius.
gi|311977507|ref|YP_003986627.1| putative GMC-type oxidoreductase [Acanthamoeba polyphaga mimivirus] gi|81999911|sp|Q5UPL2.1|YR135_MIMIV RecName: Full=Putative GMC-type oxidoreductase R135 gi|55416760|gb|AAV50410.1| choline dehydrogenase or related protein [Acanthamoeba polyphaga mimivirus] gi|308204680|gb|ADO18481.1| putative GMC-type oxidoreductase [Acanthamoeba polyphaga mimivirus]	gi|494876961|ref|WP_007603051.1| glucose-methanol-choline oxidoreductase, partial	Rhizobium sp. PDO1-076	28.53	47.94	340	186	14	2e-21	107	Bacteria; Proteobacteria; Alphaproteobacteria; Rhizobiales;Rhizobiaceae; Rhizobium/Agrobacterium group; Rhizobium.
gi|311977507|ref|YP_003986627.1| putative GMC-type oxidoreductase [Acanthamoeba polyphaga mimivirus] gi|81999911|sp|Q5UPL2.1|YR135_MIMIV RecName: Full=Putative GMC-type oxidoreductase R135 gi|55416760|gb|AAV50410.1| choline dehydrogenase or related protein [Acanthamoeba polyphaga mimivirus] gi|308204680|gb|ADO18481.1| putative GMC-type oxidoreductase [Acanthamoeba polyphaga mimivirus]	gi|563555500|ref|WP_023761255.1| choline dehydrogenase	Mesorhizobium sp. LNHC252B00	27.46	41.72	477	266	18	3e-21	107	Bacteria; Proteobacteria; Alphaproteobacteria; Rhizobiales;Phyllobacteriaceae; Mesorhizobium.
gi|311977507|ref|YP_003986627.1| putative GMC-type oxidoreductase [Acanthamoeba polyphaga mimivirus] gi|81999911|sp|Q5UPL2.1|YR135_MIMIV RecName: Full=Putative GMC-type oxidoreductase R135 gi|55416760|gb|AAV50410.1| choline dehydrogenase or related protein [Acanthamoeba polyphaga mimivirus] gi|308204680|gb|ADO18481.1| putative GMC-type oxidoreductase [Acanthamoeba polyphaga mimivirus]	gi|517889870|ref|WP_019060078.1| hypothetical protein	Streptomyces prunicolor	26.8	40.98	388	203	14	3e-21	107	Bacteria; Actinobacteria; Actinobacteridae; Actinomycetales;Streptomycineae; Streptomycetaceae; Streptomyces.
gi|311977507|ref|YP_003986627.1| putative GMC-type oxidoreductase [Acanthamoeba polyphaga mimivirus] gi|81999911|sp|Q5UPL2.1|YR135_MIMIV RecName: Full=Putative GMC-type oxidoreductase R135 gi|55416760|gb|AAV50410.1| choline dehydrogenase or related protein [Acanthamoeba polyphaga mimivirus] gi|308204680|gb|ADO18481.1| putative GMC-type oxidoreductase [Acanthamoeba polyphaga mimivirus]	gi|519074662|ref|WP_020230537.1| hypothetical protein	Acidovorax sp. MR-S7	27.58	44.01	359	203	13	3e-21	107	Bacteria; Proteobacteria; Betaproteobacteria; Burkholderiales;Comamonadaceae; Acidovorax.
gi|311977507|ref|YP_003986627.1| putative GMC-type oxidoreductase [Acanthamoeba polyphaga mimivirus] gi|81999911|sp|Q5UPL2.1|YR135_MIMIV RecName: Full=Putative GMC-type oxidoreductase R135 gi|55416760|gb|AAV50410.1| choline dehydrogenase or related protein [Acanthamoeba polyphaga mimivirus] gi|308204680|gb|ADO18481.1| putative GMC-type oxidoreductase [Acanthamoeba polyphaga mimivirus]	gi|517122113|ref|WP_018310931.1| GMC family oxidoreductase	Cupriavidus sp. UYPR2.512	30.84	45.24	347	180	16	3e-21	107	Bacteria; Proteobacteria; Betaproteobacteria; Burkholderiales;Burkholderiaceae; Cupriavidus.
gi|311977507|ref|YP_003986627.1| putative GMC-type oxidoreductase [Acanthamoeba polyphaga mimivirus] gi|81999911|sp|Q5UPL2.1|YR135_MIMIV RecName: Full=Putative GMC-type oxidoreductase R135 gi|55416760|gb|AAV50410.1| choline dehydrogenase or related protein [Acanthamoeba polyphaga mimivirus] gi|308204680|gb|ADO18481.1| putative GMC-type oxidoreductase [Acanthamoeba polyphaga mimivirus]	gi|563495764|ref|WP_023713936.1| choline dehydrogenase	Mesorhizobium sp. LSHC422A00	25.42	39.75	649	346	26	4e-21	107	Bacteria; Proteobacteria; Alphaproteobacteria; Rhizobiales;Phyllobacteriaceae; Mesorhizobium.
gi|311977507|ref|YP_003986627.1| putative GMC-type oxidoreductase [Acanthamoeba polyphaga mimivirus] gi|81999911|sp|Q5UPL2.1|YR135_MIMIV RecName: Full=Putative GMC-type oxidoreductase R135 gi|55416760|gb|AAV50410.1| choline dehydrogenase or related protein [Acanthamoeba polyphaga mimivirus] gi|308204680|gb|ADO18481.1| putative GMC-type oxidoreductase [Acanthamoeba polyphaga mimivirus]	gi|507518376|ref|YP_008039991.1| glucose-methanol-choline oxidoreductase	Burkholderia sp. RPE64	27.48	40.29	484	252	20	4e-21	107	Bacteria; Proteobacteria; Betaproteobacteria; Burkholderiales;Burkholderiaceae; Burkholderia.
gi|311977507|ref|YP_003986627.1| putative GMC-type oxidoreductase [Acanthamoeba polyphaga mimivirus] gi|81999911|sp|Q5UPL2.1|YR135_MIMIV RecName: Full=Putative GMC-type oxidoreductase R135 gi|55416760|gb|AAV50410.1| choline dehydrogenase or related protein [Acanthamoeba polyphaga mimivirus] gi|308204680|gb|ADO18481.1| putative GMC-type oxidoreductase [Acanthamoeba polyphaga mimivirus]	gi|39935685|ref|NP_947961.1| GMC-type oxidoreductase	Rhodopseudomonas palustris CGA009	25.7	38.63	642	342	24	5e-21	106	Bacteria; Proteobacteria; Alphaproteobacteria; Rhizobiales;Bradyrhizobiaceae; Rhodopseudomonas.
gi|311977507|ref|YP_003986627.1| putative GMC-type oxidoreductase [Acanthamoeba polyphaga mimivirus] gi|81999911|sp|Q5UPL2.1|YR135_MIMIV RecName: Full=Putative GMC-type oxidoreductase R135 gi|55416760|gb|AAV50410.1| choline dehydrogenase or related protein [Acanthamoeba polyphaga mimivirus] gi|308204680|gb|ADO18481.1| putative GMC-type oxidoreductase [Acanthamoeba polyphaga mimivirus]	gi|563464647|ref|WP_023689703.1| choline dehydrogenase	Mesorhizobium sp. LSJC269B00	29.07	46.22	344	183	13	5e-21	106	Bacteria; Proteobacteria; Alphaproteobacteria; Rhizobiales;Phyllobacteriaceae; Mesorhizobium.
gi|311977507|ref|YP_003986627.1| putative GMC-type oxidoreductase [Acanthamoeba polyphaga mimivirus] gi|81999911|sp|Q5UPL2.1|YR135_MIMIV RecName: Full=Putative GMC-type oxidoreductase R135 gi|55416760|gb|AAV50410.1| choline dehydrogenase or related protein [Acanthamoeba polyphaga mimivirus] gi|308204680|gb|ADO18481.1| putative GMC-type oxidoreductase [Acanthamoeba polyphaga mimivirus]	gi|496153136|ref|WP_008877643.1| Alcohol dehydrogenase (acceptor)	Mesorhizobium metallidurans	26.83	41.93	477	269	18	6e-21	106	Bacteria; Proteobacteria; Alphaproteobacteria; Rhizobiales;Phyllobacteriaceae; Mesorhizobium.
gi|311977507|ref|YP_003986627.1| putative GMC-type oxidoreductase [Acanthamoeba polyphaga mimivirus] gi|81999911|sp|Q5UPL2.1|YR135_MIMIV RecName: Full=Putative GMC-type oxidoreductase R135 gi|55416760|gb|AAV50410.1| choline dehydrogenase or related protein [Acanthamoeba polyphaga mimivirus] gi|308204680|gb|ADO18481.1| putative GMC-type oxidoreductase [Acanthamoeba polyphaga mimivirus]	gi|516633766|ref|WP_018008541.1| choline dehydrogenase	Cupriavidus taiwanensis	28.91	43.5	377	208	16	6e-21	106	Bacteria; Proteobacteria; Betaproteobacteria; Burkholderiales;Burkholderiaceae; Cupriavidus.
gi|311977507|ref|YP_003986627.1| putative GMC-type oxidoreductase [Acanthamoeba polyphaga mimivirus] gi|81999911|sp|Q5UPL2.1|YR135_MIMIV RecName: Full=Putative GMC-type oxidoreductase R135 gi|55416760|gb|AAV50410.1| choline dehydrogenase or related protein [Acanthamoeba polyphaga mimivirus] gi|308204680|gb|ADO18481.1| putative GMC-type oxidoreductase [Acanthamoeba polyphaga mimivirus]	gi|403418564|emb|CCM05264.1| predicted protein	Fibroporia radiculosa	27.25	44.35	345	205	8	6e-21	107	Eukaryota; Fungi; Dikarya; Basidiomycota; Agaricomycotina;Agaricomycetes; Polyporales; Polyporaceae; Fibroporia.
gi|311977507|ref|YP_003986627.1| putative GMC-type oxidoreductase [Acanthamoeba polyphaga mimivirus] gi|81999911|sp|Q5UPL2.1|YR135_MIMIV RecName: Full=Putative GMC-type oxidoreductase R135 gi|55416760|gb|AAV50410.1| choline dehydrogenase or related protein [Acanthamoeba polyphaga mimivirus] gi|308204680|gb|ADO18481.1| putative GMC-type oxidoreductase [Acanthamoeba polyphaga mimivirus]	gi|563534928|ref|WP_023741088.1| choline dehydrogenase	Mesorhizobium sp. LNJC395A00	29.07	46.22	344	183	13	6e-21	106	Bacteria; Proteobacteria; Alphaproteobacteria; Rhizobiales;Phyllobacteriaceae; Mesorhizobium.
gi|311977507|ref|YP_003986627.1| putative GMC-type oxidoreductase [Acanthamoeba polyphaga mimivirus] gi|81999911|sp|Q5UPL2.1|YR135_MIMIV RecName: Full=Putative GMC-type oxidoreductase R135 gi|55416760|gb|AAV50410.1| choline dehydrogenase or related protein [Acanthamoeba polyphaga mimivirus] gi|308204680|gb|ADO18481.1| putative GMC-type oxidoreductase [Acanthamoeba polyphaga mimivirus]	gi|563987106|ref|WP_023817601.1| choline dehydrogenase	Mesorhizobium sp. L2C066B000	29.07	46.22	344	183	13	6e-21	106	Bacteria; Proteobacteria; Alphaproteobacteria; Rhizobiales;Phyllobacteriaceae; Mesorhizobium.
gi|311977507|ref|YP_003986627.1| putative GMC-type oxidoreductase [Acanthamoeba polyphaga mimivirus] gi|81999911|sp|Q5UPL2.1|YR135_MIMIV RecName: Full=Putative GMC-type oxidoreductase R135 gi|55416760|gb|AAV50410.1| choline dehydrogenase or related protein [Acanthamoeba polyphaga mimivirus] gi|308204680|gb|ADO18481.1| putative GMC-type oxidoreductase [Acanthamoeba polyphaga mimivirus]	gi|518699129|ref|WP_019860581.1| choline dehydrogenase	Mesorhizobium loti	28.2	46.22	344	186	13	6e-21	106	Bacteria; Proteobacteria; Alphaproteobacteria; Rhizobiales;Phyllobacteriaceae; Mesorhizobium.
gi|311977507|ref|YP_003986627.1| putative GMC-type oxidoreductase [Acanthamoeba polyphaga mimivirus] gi|81999911|sp|Q5UPL2.1|YR135_MIMIV RecName: Full=Putative GMC-type oxidoreductase R135 gi|55416760|gb|AAV50410.1| choline dehydrogenase or related protein [Acanthamoeba polyphaga mimivirus] gi|308204680|gb|ADO18481.1| putative GMC-type oxidoreductase [Acanthamoeba polyphaga mimivirus]	gi|563445157|ref|WP_023671996.1| choline dehydrogenase	Mesorhizobium sp. LSJC285A00	29.07	46.22	344	183	13	6e-21	106	Bacteria; Proteobacteria; Alphaproteobacteria; Rhizobiales;Phyllobacteriaceae; Mesorhizobium.
gi|311977507|ref|YP_003986627.1| putative GMC-type oxidoreductase [Acanthamoeba polyphaga mimivirus] gi|81999911|sp|Q5UPL2.1|YR135_MIMIV RecName: Full=Putative GMC-type oxidoreductase R135 gi|55416760|gb|AAV50410.1| choline dehydrogenase or related protein [Acanthamoeba polyphaga mimivirus] gi|308204680|gb|ADO18481.1| putative GMC-type oxidoreductase [Acanthamoeba polyphaga mimivirus]	gi|492259908|ref|WP_005792662.1| choline dehydrogenase	Acidovorax delafieldii	29.59	41.92	365	194	15	7e-21	106	Bacteria; Proteobacteria; Betaproteobacteria; Burkholderiales;Comamonadaceae; Acidovorax.
gi|311977507|ref|YP_003986627.1| putative GMC-type oxidoreductase [Acanthamoeba polyphaga mimivirus] gi|81999911|sp|Q5UPL2.1|YR135_MIMIV RecName: Full=Putative GMC-type oxidoreductase R135 gi|55416760|gb|AAV50410.1| choline dehydrogenase or related protein [Acanthamoeba polyphaga mimivirus] gi|308204680|gb|ADO18481.1| putative GMC-type oxidoreductase [Acanthamoeba polyphaga mimivirus]	gi|563476756|ref|WP_023701603.1| choline dehydrogenase	Mesorhizobium	29.07	46.22	344	183	13	7e-21	106	Bacteria; Proteobacteria; Alphaproteobacteria; Rhizobiales;Phyllobacteriaceae.
gi|311977507|ref|YP_003986627.1| putative GMC-type oxidoreductase [Acanthamoeba polyphaga mimivirus] gi|81999911|sp|Q5UPL2.1|YR135_MIMIV RecName: Full=Putative GMC-type oxidoreductase R135 gi|55416760|gb|AAV50410.1| choline dehydrogenase or related protein [Acanthamoeba polyphaga mimivirus] gi|308204680|gb|ADO18481.1| putative GMC-type oxidoreductase [Acanthamoeba polyphaga mimivirus]	gi|563458622|ref|WP_023683742.1| choline dehydrogenase	Mesorhizobium sp. LSJC277A00	29.07	46.22	344	183	13	7e-21	106	Bacteria; Proteobacteria; Alphaproteobacteria; Rhizobiales;Phyllobacteriaceae; Mesorhizobium.
gi|311977507|ref|YP_003986627.1| putative GMC-type oxidoreductase [Acanthamoeba polyphaga mimivirus] gi|81999911|sp|Q5UPL2.1|YR135_MIMIV RecName: Full=Putative GMC-type oxidoreductase R135 gi|55416760|gb|AAV50410.1| choline dehydrogenase or related protein [Acanthamoeba polyphaga mimivirus] gi|308204680|gb|ADO18481.1| putative GMC-type oxidoreductase [Acanthamoeba polyphaga mimivirus]	gi|564001826|ref|WP_023828103.1| choline dehydrogenase	Mesorhizobium sp. L103C120A0	29.07	45.93	344	183	13	8e-21	105	Bacteria; Proteobacteria; Alphaproteobacteria; Rhizobiales;Phyllobacteriaceae; Mesorhizobium.
gi|311977507|ref|YP_003986627.1| putative GMC-type oxidoreductase [Acanthamoeba polyphaga mimivirus] gi|81999911|sp|Q5UPL2.1|YR135_MIMIV RecName: Full=Putative GMC-type oxidoreductase R135 gi|55416760|gb|AAV50410.1| choline dehydrogenase or related protein [Acanthamoeba polyphaga mimivirus] gi|308204680|gb|ADO18481.1| putative GMC-type oxidoreductase [Acanthamoeba polyphaga mimivirus]	gi|563470814|ref|WP_023695772.1| choline dehydrogenase	Mesorhizobium	29.07	46.22	344	183	13	8e-21	105	Bacteria; Proteobacteria; Alphaproteobacteria; Rhizobiales;Phyllobacteriaceae.
gi|311977507|ref|YP_003986627.1| putative GMC-type oxidoreductase [Acanthamoeba polyphaga mimivirus] gi|81999911|sp|Q5UPL2.1|YR135_MIMIV RecName: Full=Putative GMC-type oxidoreductase R135 gi|55416760|gb|AAV50410.1| choline dehydrogenase or related protein [Acanthamoeba polyphaga mimivirus] gi|308204680|gb|ADO18481.1| putative GMC-type oxidoreductase [Acanthamoeba polyphaga mimivirus]	gi|493223133|ref|WP_006202501.1| choline dehydrogenase	Mesorhizobium amorphae	26.51	41.75	479	268	20	9e-21	105	Bacteria; Proteobacteria; Alphaproteobacteria; Rhizobiales;Phyllobacteriaceae; Mesorhizobium.
gi|311977507|ref|YP_003986627.1| putative GMC-type oxidoreductase [Acanthamoeba polyphaga mimivirus] gi|81999911|sp|Q5UPL2.1|YR135_MIMIV RecName: Full=Putative GMC-type oxidoreductase R135 gi|55416760|gb|AAV50410.1| choline dehydrogenase or related protein [Acanthamoeba polyphaga mimivirus] gi|308204680|gb|ADO18481.1| putative GMC-type oxidoreductase [Acanthamoeba polyphaga mimivirus]	gi|497291766|ref|WP_009605983.1| choline dehydrogenase	SAR116 cluster alpha proteobacterium HIMB100	25.67	38.51	670	344	30	1e-20	105	Bacteria; Proteobacteria; Alphaproteobacteria; SAR116 cluster.
gi|311977507|ref|YP_003986627.1| putative GMC-type oxidoreductase [Acanthamoeba polyphaga mimivirus] gi|81999911|sp|Q5UPL2.1|YR135_MIMIV RecName: Full=Putative GMC-type oxidoreductase R135 gi|55416760|gb|AAV50410.1| choline dehydrogenase or related protein [Acanthamoeba polyphaga mimivirus] gi|308204680|gb|ADO18481.1| putative GMC-type oxidoreductase [Acanthamoeba polyphaga mimivirus]	gi|563574655|ref|WP_023779861.1| choline dehydrogenase	Mesorhizobium sp. LNHC221B00	26.11	42.74	475	271	18	1e-20	105	Bacteria; Proteobacteria; Alphaproteobacteria; Rhizobiales;Phyllobacteriaceae; Mesorhizobium.
gi|311977507|ref|YP_003986627.1| putative GMC-type oxidoreductase [Acanthamoeba polyphaga mimivirus] gi|81999911|sp|Q5UPL2.1|YR135_MIMIV RecName: Full=Putative GMC-type oxidoreductase R135 gi|55416760|gb|AAV50410.1| choline dehydrogenase or related protein [Acanthamoeba polyphaga mimivirus] gi|308204680|gb|ADO18481.1| putative GMC-type oxidoreductase [Acanthamoeba polyphaga mimivirus]	gi|494944549|ref|WP_007670577.1| oxidoreductase, GMC family protein	alpha proteobacterium BAL199	29.12	43.04	388	211	17	1e-20	105	Bacteria; Proteobacteria; Alphaproteobacteria.
gi|311977507|ref|YP_003986627.1| putative GMC-type oxidoreductase [Acanthamoeba polyphaga mimivirus] gi|81999911|sp|Q5UPL2.1|YR135_MIMIV RecName: Full=Putative GMC-type oxidoreductase R135 gi|55416760|gb|AAV50410.1| choline dehydrogenase or related protein [Acanthamoeba polyphaga mimivirus] gi|308204680|gb|ADO18481.1| putative GMC-type oxidoreductase [Acanthamoeba polyphaga mimivirus]	gi|330819665|ref|YP_004348527.1| glucose-methanol-choline oxidoreductase	Burkholderia gladioli BSR3	28.49	45.58	351	175	15	1e-20	105	Bacteria; Proteobacteria; Betaproteobacteria; Burkholderiales;Burkholderiaceae; Burkholderia.
gi|311977507|ref|YP_003986627.1| putative GMC-type oxidoreductase [Acanthamoeba polyphaga mimivirus] gi|81999911|sp|Q5UPL2.1|YR135_MIMIV RecName: Full=Putative GMC-type oxidoreductase R135 gi|55416760|gb|AAV50410.1| choline dehydrogenase or related protein [Acanthamoeba polyphaga mimivirus] gi|308204680|gb|ADO18481.1| putative GMC-type oxidoreductase [Acanthamoeba polyphaga mimivirus]	gi|491645981|ref|WP_005503507.1| GMC oxidoreductase	Grimontia hollisae	26.33	40.55	471	267	19	2e-20	104	Bacteria; Proteobacteria; Gammaproteobacteria; Vibrionales;Vibrionaceae; Grimontia.
gi|311977507|ref|YP_003986627.1| putative GMC-type oxidoreductase [Acanthamoeba polyphaga mimivirus] gi|81999911|sp|Q5UPL2.1|YR135_MIMIV RecName: Full=Putative GMC-type oxidoreductase R135 gi|55416760|gb|AAV50410.1| choline dehydrogenase or related protein [Acanthamoeba polyphaga mimivirus] gi|308204680|gb|ADO18481.1| putative GMC-type oxidoreductase [Acanthamoeba polyphaga mimivirus]	gi|517844378|ref|WP_019014586.1| hypothetical protein	Elioraea tepidiphila	28.76	45.12	379	209	17	2e-20	105	Bacteria; Proteobacteria; Alphaproteobacteria; Rhodospirillales;unclassified Rhodospirillales; Elioraea.
gi|311977507|ref|YP_003986627.1| putative GMC-type oxidoreductase [Acanthamoeba polyphaga mimivirus] gi|81999911|sp|Q5UPL2.1|YR135_MIMIV RecName: Full=Putative GMC-type oxidoreductase R135 gi|55416760|gb|AAV50410.1| choline dehydrogenase or related protein [Acanthamoeba polyphaga mimivirus] gi|308204680|gb|ADO18481.1| putative GMC-type oxidoreductase [Acanthamoeba polyphaga mimivirus]	gi|496259679|ref|WP_008973064.1| choline dehydrogenase	Bradyrhizobium sp. STM 3843	28.42	43.43	373	208	12	2e-20	104	Bacteria; Proteobacteria; Alphaproteobacteria; Rhizobiales;Bradyrhizobiaceae; Bradyrhizobium.
gi|311977507|ref|YP_003986627.1| putative GMC-type oxidoreductase [Acanthamoeba polyphaga mimivirus] gi|81999911|sp|Q5UPL2.1|YR135_MIMIV RecName: Full=Putative GMC-type oxidoreductase R135 gi|55416760|gb|AAV50410.1| choline dehydrogenase or related protein [Acanthamoeba polyphaga mimivirus] gi|308204680|gb|ADO18481.1| putative GMC-type oxidoreductase [Acanthamoeba polyphaga mimivirus]	gi|516153435|ref|WP_017583645.1| hypothetical protein	Nocardiopsis valliformis	28.08	44.13	349	197	13	2e-20	105	Bacteria; Actinobacteria; Actinobacteridae; Actinomycetales;Streptosporangineae; Nocardiopsaceae; Nocardiopsis.
gi|311977507|ref|YP_003986627.1| putative GMC-type oxidoreductase [Acanthamoeba polyphaga mimivirus] gi|81999911|sp|Q5UPL2.1|YR135_MIMIV RecName: Full=Putative GMC-type oxidoreductase R135 gi|55416760|gb|AAV50410.1| choline dehydrogenase or related protein [Acanthamoeba polyphaga mimivirus] gi|308204680|gb|ADO18481.1| putative GMC-type oxidoreductase [Acanthamoeba polyphaga mimivirus]	gi|311106753|ref|YP_003979606.1| GMC oxidoreductase family protein 2	Achromobacter xylosoxidans A8	28.95	44.74	342	185	15	2e-20	104	Bacteria; Proteobacteria; Betaproteobacteria; Burkholderiales;Alcaligenaceae; Achromobacter.
gi|311977507|ref|YP_003986627.1| putative GMC-type oxidoreductase [Acanthamoeba polyphaga mimivirus] gi|81999911|sp|Q5UPL2.1|YR135_MIMIV RecName: Full=Putative GMC-type oxidoreductase R135 gi|55416760|gb|AAV50410.1| choline dehydrogenase or related protein [Acanthamoeba polyphaga mimivirus] gi|308204680|gb|ADO18481.1| putative GMC-type oxidoreductase [Acanthamoeba polyphaga mimivirus]	gi|56709168|ref|YP_165213.1| GMC family oxidoreductase	Ruegeria pomeroyi DSS-3	29.91	45.16	341	180	13	2e-20	105	Bacteria; Proteobacteria; Alphaproteobacteria; Rhodobacterales;Rhodobacteraceae; Ruegeria.
gi|311977507|ref|YP_003986627.1| putative GMC-type oxidoreductase [Acanthamoeba polyphaga mimivirus] gi|81999911|sp|Q5UPL2.1|YR135_MIMIV RecName: Full=Putative GMC-type oxidoreductase R135 gi|55416760|gb|AAV50410.1| choline dehydrogenase or related protein [Acanthamoeba polyphaga mimivirus] gi|308204680|gb|ADO18481.1| putative GMC-type oxidoreductase [Acanthamoeba polyphaga mimivirus]	gi|563829149|ref|WP_023799851.1| choline dehydrogenase	Mesorhizobium sp. L48C026A00	27.04	42.14	477	268	20	3e-20	104	Bacteria; Proteobacteria; Alphaproteobacteria; Rhizobiales;Phyllobacteriaceae; Mesorhizobium.
gi|311977507|ref|YP_003986627.1| putative GMC-type oxidoreductase [Acanthamoeba polyphaga mimivirus] gi|81999911|sp|Q5UPL2.1|YR135_MIMIV RecName: Full=Putative GMC-type oxidoreductase R135 gi|55416760|gb|AAV50410.1| choline dehydrogenase or related protein [Acanthamoeba polyphaga mimivirus] gi|308204680|gb|ADO18481.1| putative GMC-type oxidoreductase [Acanthamoeba polyphaga mimivirus]	gi|563501249|ref|WP_023719153.1| choline dehydrogenase	Mesorhizobium sp. LSHC420B00	26.83	42.56	477	269	20	3e-20	104	Bacteria; Proteobacteria; Alphaproteobacteria; Rhizobiales;Phyllobacteriaceae; Mesorhizobium.
gi|311977507|ref|YP_003986627.1| putative GMC-type oxidoreductase [Acanthamoeba polyphaga mimivirus] gi|81999911|sp|Q5UPL2.1|YR135_MIMIV RecName: Full=Putative GMC-type oxidoreductase R135 gi|55416760|gb|AAV50410.1| choline dehydrogenase or related protein [Acanthamoeba polyphaga mimivirus] gi|308204680|gb|ADO18481.1| putative GMC-type oxidoreductase [Acanthamoeba polyphaga mimivirus]	gi|496451260|ref|WP_009160105.1| choline dehydrogenase	Thalassiobium sp. R2A62	27.18	42.48	379	215	13	3e-20	103	Bacteria; Proteobacteria; Alphaproteobacteria; Rhodobacterales;Rhodobacteraceae; Thalassobium.
gi|311977507|ref|YP_003986627.1| putative GMC-type oxidoreductase [Acanthamoeba polyphaga mimivirus] gi|81999911|sp|Q5UPL2.1|YR135_MIMIV RecName: Full=Putative GMC-type oxidoreductase R135 gi|55416760|gb|AAV50410.1| choline dehydrogenase or related protein [Acanthamoeba polyphaga mimivirus] gi|308204680|gb|ADO18481.1| putative GMC-type oxidoreductase [Acanthamoeba polyphaga mimivirus]	gi|494944986|ref|WP_007671014.1| choline dehydrogenase	alpha proteobacterium BAL199	28.65	42.98	356	194	13	3e-20	104	Bacteria; Proteobacteria; Alphaproteobacteria.
gi|311977507|ref|YP_003986627.1| putative GMC-type oxidoreductase [Acanthamoeba polyphaga mimivirus] gi|81999911|sp|Q5UPL2.1|YR135_MIMIV RecName: Full=Putative GMC-type oxidoreductase R135 gi|55416760|gb|AAV50410.1| choline dehydrogenase or related protein [Acanthamoeba polyphaga mimivirus] gi|308204680|gb|ADO18481.1| putative GMC-type oxidoreductase [Acanthamoeba polyphaga mimivirus]	gi|563997054|ref|WP_023823427.1| choline dehydrogenase	Mesorhizobium sp. L103C565B0	28.78	45.35	344	184	13	3e-20	104	Bacteria; Proteobacteria; Alphaproteobacteria; Rhizobiales;Phyllobacteriaceae; Mesorhizobium.
gi|311977507|ref|YP_003986627.1| putative GMC-type oxidoreductase [Acanthamoeba polyphaga mimivirus] gi|81999911|sp|Q5UPL2.1|YR135_MIMIV RecName: Full=Putative GMC-type oxidoreductase R135 gi|55416760|gb|AAV50410.1| choline dehydrogenase or related protein [Acanthamoeba polyphaga mimivirus] gi|308204680|gb|ADO18481.1| putative GMC-type oxidoreductase [Acanthamoeba polyphaga mimivirus]	gi|497498153|ref|WP_009812351.1| choline dehydrogenase	Roseovarius nubinhibens	26.61	43.86	342	191	12	3e-20	104	Bacteria; Proteobacteria; Alphaproteobacteria; Rhodobacterales;Rhodobacteraceae; Roseovarius.
gi|311977507|ref|YP_003986627.1| putative GMC-type oxidoreductase [Acanthamoeba polyphaga mimivirus] gi|81999911|sp|Q5UPL2.1|YR135_MIMIV RecName: Full=Putative GMC-type oxidoreductase R135 gi|55416760|gb|AAV50410.1| choline dehydrogenase or related protein [Acanthamoeba polyphaga mimivirus] gi|308204680|gb|ADO18481.1| putative GMC-type oxidoreductase [Acanthamoeba polyphaga mimivirus]	gi|568441894|ref|XP_006456433.1| alcohol oxidase	Agaricus bisporus var. bisporus H97	23.81	40.12	693	379	28	4e-20	104	Eukaryota; Fungi; Dikarya; Basidiomycota; Agaricomycotina;Agaricomycetes; Agaricomycetidae; Agaricales; Agaricaceae;Agaricus.
gi|311977507|ref|YP_003986627.1| putative GMC-type oxidoreductase [Acanthamoeba polyphaga mimivirus] gi|81999911|sp|Q5UPL2.1|YR135_MIMIV RecName: Full=Putative GMC-type oxidoreductase R135 gi|55416760|gb|AAV50410.1| choline dehydrogenase or related protein [Acanthamoeba polyphaga mimivirus] gi|308204680|gb|ADO18481.1| putative GMC-type oxidoreductase [Acanthamoeba polyphaga mimivirus]	gi|389743683|gb|EIM84867.1| alcohol oxidase	Stereum hirsutum FP-91666 SS1	22.66	40.26	693	387	27	4e-20	104	Eukaryota; Fungi; Dikarya; Basidiomycota; Agaricomycotina;Agaricomycetes; Russulales; Stereaceae; Stereum.
gi|311977507|ref|YP_003986627.1| putative GMC-type oxidoreductase [Acanthamoeba polyphaga mimivirus] gi|81999911|sp|Q5UPL2.1|YR135_MIMIV RecName: Full=Putative GMC-type oxidoreductase R135 gi|55416760|gb|AAV50410.1| choline dehydrogenase or related protein [Acanthamoeba polyphaga mimivirus] gi|308204680|gb|ADO18481.1| putative GMC-type oxidoreductase [Acanthamoeba polyphaga mimivirus]	gi|294085578|ref|YP_003552338.1| choline dehydrogenase	Candidatus Puniceispirillum marinum IMCC1322	26.19	38.39	672	330	31	4e-20	103	Bacteria; Proteobacteria; Alphaproteobacteria; SAR116 cluster;Candidatus Puniceispirillum.
gi|311977507|ref|YP_003986627.1| putative GMC-type oxidoreductase [Acanthamoeba polyphaga mimivirus] gi|81999911|sp|Q5UPL2.1|YR135_MIMIV RecName: Full=Putative GMC-type oxidoreductase R135 gi|55416760|gb|AAV50410.1| choline dehydrogenase or related protein [Acanthamoeba polyphaga mimivirus] gi|308204680|gb|ADO18481.1| putative GMC-type oxidoreductase [Acanthamoeba polyphaga mimivirus]	gi|407697328|ref|YP_006822116.1| alcohol dehydrogenase	Alcanivorax dieselolei B5	27.44	43.8	379	210	14	4e-20	103	Bacteria; Proteobacteria; Gammaproteobacteria; Oceanospirillales;Alcanivoracaceae; Alcanivorax.
gi|311977507|ref|YP_003986627.1| putative GMC-type oxidoreductase [Acanthamoeba polyphaga mimivirus] gi|81999911|sp|Q5UPL2.1|YR135_MIMIV RecName: Full=Putative GMC-type oxidoreductase R135 gi|55416760|gb|AAV50410.1| choline dehydrogenase or related protein [Acanthamoeba polyphaga mimivirus] gi|308204680|gb|ADO18481.1| putative GMC-type oxidoreductase [Acanthamoeba polyphaga mimivirus]	gi|492586371|ref|WP_005895312.1| glucose-methanol-choline oxidoreductase	Pseudomonas coronafaciens	26.93	44.7	349	198	13	4e-20	104	Bacteria; Proteobacteria; Gammaproteobacteria; Pseudomonadales;Pseudomonadaceae; Pseudomonas.
gi|311977507|ref|YP_003986627.1| putative GMC-type oxidoreductase [Acanthamoeba polyphaga mimivirus] gi|81999911|sp|Q5UPL2.1|YR135_MIMIV RecName: Full=Putative GMC-type oxidoreductase R135 gi|55416760|gb|AAV50410.1| choline dehydrogenase or related protein [Acanthamoeba polyphaga mimivirus] gi|308204680|gb|ADO18481.1| putative GMC-type oxidoreductase [Acanthamoeba polyphaga mimivirus]	gi|563482255|ref|WP_023705881.1| choline dehydrogenase	Mesorhizobium	28.78	45.64	344	184	13	4e-20	103	Bacteria; Proteobacteria; Alphaproteobacteria; Rhizobiales;Phyllobacteriaceae.
gi|311977507|ref|YP_003986627.1| putative GMC-type oxidoreductase [Acanthamoeba polyphaga mimivirus] gi|81999911|sp|Q5UPL2.1|YR135_MIMIV RecName: Full=Putative GMC-type oxidoreductase R135 gi|55416760|gb|AAV50410.1| choline dehydrogenase or related protein [Acanthamoeba polyphaga mimivirus] gi|308204680|gb|ADO18481.1| putative GMC-type oxidoreductase [Acanthamoeba polyphaga mimivirus]	gi|563518527|ref|WP_023724935.1| choline dehydrogenase	Mesorhizobium	28.78	45.64	344	184	13	4e-20	103	Bacteria; Proteobacteria; Alphaproteobacteria; Rhizobiales;Phyllobacteriaceae.
gi|311977507|ref|YP_003986627.1| putative GMC-type oxidoreductase [Acanthamoeba polyphaga mimivirus] gi|81999911|sp|Q5UPL2.1|YR135_MIMIV RecName: Full=Putative GMC-type oxidoreductase R135 gi|55416760|gb|AAV50410.1| choline dehydrogenase or related protein [Acanthamoeba polyphaga mimivirus] gi|308204680|gb|ADO18481.1| putative GMC-type oxidoreductase [Acanthamoeba polyphaga mimivirus]	gi|7573257|emb|CAB87569.1| FldC protein	Sphingomonas sp. LB126	27.94	44.71	340	187	11	4e-20	103	Bacteria; Proteobacteria; Alphaproteobacteria; Sphingomonadales;Sphingomonadaceae; Sphingomonas.
gi|311977507|ref|YP_003986627.1| putative GMC-type oxidoreductase [Acanthamoeba polyphaga mimivirus] gi|81999911|sp|Q5UPL2.1|YR135_MIMIV RecName: Full=Putative GMC-type oxidoreductase R135 gi|55416760|gb|AAV50410.1| choline dehydrogenase or related protein [Acanthamoeba polyphaga mimivirus] gi|308204680|gb|ADO18481.1| putative GMC-type oxidoreductase [Acanthamoeba polyphaga mimivirus]	gi|170716960|gb|ACB32183.1| BetA	Serratia entomophila	28.16	42.82	348	183	12	5e-20	103	Bacteria; Proteobacteria; Gammaproteobacteria; Enterobacteriales;Enterobacteriaceae; Serratia.
gi|311977507|ref|YP_003986627.1| putative GMC-type oxidoreductase [Acanthamoeba polyphaga mimivirus] gi|81999911|sp|Q5UPL2.1|YR135_MIMIV RecName: Full=Putative GMC-type oxidoreductase R135 gi|55416760|gb|AAV50410.1| choline dehydrogenase or related protein [Acanthamoeba polyphaga mimivirus] gi|308204680|gb|ADO18481.1| putative GMC-type oxidoreductase [Acanthamoeba polyphaga mimivirus]	gi|563531639|ref|WP_023737833.1| choline dehydrogenase	Mesorhizobium	28.78	45.64	344	184	13	6e-20	103	Bacteria; Proteobacteria; Alphaproteobacteria; Rhizobiales;Phyllobacteriaceae.
gi|311977507|ref|YP_003986627.1| putative GMC-type oxidoreductase [Acanthamoeba polyphaga mimivirus] gi|81999911|sp|Q5UPL2.1|YR135_MIMIV RecName: Full=Putative GMC-type oxidoreductase R135 gi|55416760|gb|AAV50410.1| choline dehydrogenase or related protein [Acanthamoeba polyphaga mimivirus] gi|308204680|gb|ADO18481.1| putative GMC-type oxidoreductase [Acanthamoeba polyphaga mimivirus]	gi|13472341|ref|NP_103908.1| alcohol dehydrogenase	Mesorhizobium loti MAFF303099	27.78	45.61	342	186	13	6e-20	103	Bacteria; Proteobacteria; Alphaproteobacteria; Rhizobiales;Phyllobacteriaceae; Mesorhizobium.
gi|311977507|ref|YP_003986627.1| putative GMC-type oxidoreductase [Acanthamoeba polyphaga mimivirus] gi|81999911|sp|Q5UPL2.1|YR135_MIMIV RecName: Full=Putative GMC-type oxidoreductase R135 gi|55416760|gb|AAV50410.1| choline dehydrogenase or related protein [Acanthamoeba polyphaga mimivirus] gi|308204680|gb|ADO18481.1| putative GMC-type oxidoreductase [Acanthamoeba polyphaga mimivirus]	gi|449545436|gb|EMD36407.1| hypothetical protein CERSUDRAFT_84557	Ceriporiopsis subvermispora B	24.78	38.43	674	373	27	7e-20	103	Eukaryota; Fungi; Dikarya; Basidiomycota; Agaricomycotina;Agaricomycetes; Polyporales; Meruliaceae; Ceriporiopsis.
gi|311977507|ref|YP_003986627.1| putative GMC-type oxidoreductase [Acanthamoeba polyphaga mimivirus] gi|81999911|sp|Q5UPL2.1|YR135_MIMIV RecName: Full=Putative GMC-type oxidoreductase R135 gi|55416760|gb|AAV50410.1| choline dehydrogenase or related protein [Acanthamoeba polyphaga mimivirus] gi|308204680|gb|ADO18481.1| putative GMC-type oxidoreductase [Acanthamoeba polyphaga mimivirus]	gi|563562004|ref|WP_023767568.1| choline dehydrogenase	Mesorhizobium sp. LNHC232B00	27.62	45.93	344	188	13	7e-20	103	Bacteria; Proteobacteria; Alphaproteobacteria; Rhizobiales;Phyllobacteriaceae; Mesorhizobium.
gi|311977507|ref|YP_003986627.1| putative GMC-type oxidoreductase [Acanthamoeba polyphaga mimivirus] gi|81999911|sp|Q5UPL2.1|YR135_MIMIV RecName: Full=Putative GMC-type oxidoreductase R135 gi|55416760|gb|AAV50410.1| choline dehydrogenase or related protein [Acanthamoeba polyphaga mimivirus] gi|308204680|gb|ADO18481.1| putative GMC-type oxidoreductase [Acanthamoeba polyphaga mimivirus]	gi|563998997|ref|WP_023825343.1| choline dehydrogenase	Mesorhizobium sp. L103C131B0	28.78	45.93	344	184	13	7e-20	103	Bacteria; Proteobacteria; Alphaproteobacteria; Rhizobiales;Phyllobacteriaceae; Mesorhizobium.
gi|311977507|ref|YP_003986627.1| putative GMC-type oxidoreductase [Acanthamoeba polyphaga mimivirus] gi|81999911|sp|Q5UPL2.1|YR135_MIMIV RecName: Full=Putative GMC-type oxidoreductase R135 gi|55416760|gb|AAV50410.1| choline dehydrogenase or related protein [Acanthamoeba polyphaga mimivirus] gi|308204680|gb|ADO18481.1| putative GMC-type oxidoreductase [Acanthamoeba polyphaga mimivirus]	gi|563545296|ref|WP_023751225.1| choline dehydrogenase	Mesorhizobium sp. LNJC380A00	28.78	45.64	344	184	13	7e-20	103	Bacteria; Proteobacteria; Alphaproteobacteria; Rhizobiales;Phyllobacteriaceae; Mesorhizobium.
gi|311977507|ref|YP_003986627.1| putative GMC-type oxidoreductase [Acanthamoeba polyphaga mimivirus] gi|81999911|sp|Q5UPL2.1|YR135_MIMIV RecName: Full=Putative GMC-type oxidoreductase R135 gi|55416760|gb|AAV50410.1| choline dehydrogenase or related protein [Acanthamoeba polyphaga mimivirus] gi|308204680|gb|ADO18481.1| putative GMC-type oxidoreductase [Acanthamoeba polyphaga mimivirus]	gi|333918683|ref|YP_004492264.1| glucose-methanol-choline oxidoreductase	Amycolicicoccus subflavus DQS3-9A1	26.78	39.01	646	330	29	8e-20	102	Bacteria; Actinobacteria; Actinobacteridae; Actinomycetales;Corynebacterineae; Mycobacteriaceae; Amycolicicoccus.
gi|311977507|ref|YP_003986627.1| putative GMC-type oxidoreductase [Acanthamoeba polyphaga mimivirus] gi|81999911|sp|Q5UPL2.1|YR135_MIMIV RecName: Full=Putative GMC-type oxidoreductase R135 gi|55416760|gb|AAV50410.1| choline dehydrogenase or related protein [Acanthamoeba polyphaga mimivirus] gi|308204680|gb|ADO18481.1| putative GMC-type oxidoreductase [Acanthamoeba polyphaga mimivirus]	gi|575468251|gb|ETX13916.1| GMC oxidoreductase	Roseivivax halodurans JCM 10272	25.12	39.31	641	344	26	8e-20	102	Bacteria; Proteobacteria; Alphaproteobacteria; Rhodobacterales;Rhodobacteraceae; Roseivivax.
gi|311977507|ref|YP_003986627.1| putative GMC-type oxidoreductase [Acanthamoeba polyphaga mimivirus] gi|81999911|sp|Q5UPL2.1|YR135_MIMIV RecName: Full=Putative GMC-type oxidoreductase R135 gi|55416760|gb|AAV50410.1| choline dehydrogenase or related protein [Acanthamoeba polyphaga mimivirus] gi|308204680|gb|ADO18481.1| putative GMC-type oxidoreductase [Acanthamoeba polyphaga mimivirus]	gi|563538215|ref|WP_023744315.1| choline dehydrogenase	Mesorhizobium sp. LNJC394B00	28.78	45.64	344	184	13	8e-20	102	Bacteria; Proteobacteria; Alphaproteobacteria; Rhizobiales;Phyllobacteriaceae; Mesorhizobium.
gi|311977507|ref|YP_003986627.1| putative GMC-type oxidoreductase [Acanthamoeba polyphaga mimivirus] gi|81999911|sp|Q5UPL2.1|YR135_MIMIV RecName: Full=Putative GMC-type oxidoreductase R135 gi|55416760|gb|AAV50410.1| choline dehydrogenase or related protein [Acanthamoeba polyphaga mimivirus] gi|308204680|gb|ADO18481.1| putative GMC-type oxidoreductase [Acanthamoeba polyphaga mimivirus]	gi|194292283|ref|YP_002008190.1| choline dehydrogenase	Cupriavidus taiwanensis LMG 19424	28.65	44.15	342	186	13	8e-20	103	Bacteria; Proteobacteria; Betaproteobacteria; Burkholderiales;Burkholderiaceae; Cupriavidus.
gi|311977507|ref|YP_003986627.1| putative GMC-type oxidoreductase [Acanthamoeba polyphaga mimivirus] gi|81999911|sp|Q5UPL2.1|YR135_MIMIV RecName: Full=Putative GMC-type oxidoreductase R135 gi|55416760|gb|AAV50410.1| choline dehydrogenase or related protein [Acanthamoeba polyphaga mimivirus] gi|308204680|gb|ADO18481.1| putative GMC-type oxidoreductase [Acanthamoeba polyphaga mimivirus]	gi|494333493|ref|WP_007183908.1| GMC oxidoreductase	Hydrocarboniphaga effusa	27.65	46.76	340	186	15	9e-20	102	Bacteria; Proteobacteria; Gammaproteobacteria; Xanthomonadales;Sinobacteraceae; Hydrocarboniphaga.
gi|311977507|ref|YP_003986627.1| putative GMC-type oxidoreductase [Acanthamoeba polyphaga mimivirus] gi|81999911|sp|Q5UPL2.1|YR135_MIMIV RecName: Full=Putative GMC-type oxidoreductase R135 gi|55416760|gb|AAV50410.1| choline dehydrogenase or related protein [Acanthamoeba polyphaga mimivirus] gi|308204680|gb|ADO18481.1| putative GMC-type oxidoreductase [Acanthamoeba polyphaga mimivirus]	gi|518001139|ref|WP_019171347.1| choline dehydrogenase	Pseudaminobacter salicylatoxidans	24.31	39.6	654	343	28	1e-19	102	Bacteria; Proteobacteria; Alphaproteobacteria; Rhizobiales;Phyllobacteriaceae; Pseudaminobacter.
gi|311977507|ref|YP_003986627.1| putative GMC-type oxidoreductase [Acanthamoeba polyphaga mimivirus] gi|81999911|sp|Q5UPL2.1|YR135_MIMIV RecName: Full=Putative GMC-type oxidoreductase R135 gi|55416760|gb|AAV50410.1| choline dehydrogenase or related protein [Acanthamoeba polyphaga mimivirus] gi|308204680|gb|ADO18481.1| putative GMC-type oxidoreductase [Acanthamoeba polyphaga mimivirus]	gi|53830684|gb|AAU95210.1| putative reductase/acetyltransferase	Pseudomonas syringae	27.92	44.73	351	192	14	1e-19	103	Bacteria; Proteobacteria; Gammaproteobacteria; Pseudomonadales;Pseudomonadaceae; Pseudomonas.
gi|311977507|ref|YP_003986627.1| putative GMC-type oxidoreductase [Acanthamoeba polyphaga mimivirus] gi|81999911|sp|Q5UPL2.1|YR135_MIMIV RecName: Full=Putative GMC-type oxidoreductase R135 gi|55416760|gb|AAV50410.1| choline dehydrogenase or related protein [Acanthamoeba polyphaga mimivirus] gi|308204680|gb|ADO18481.1| putative GMC-type oxidoreductase [Acanthamoeba polyphaga mimivirus]	gi|227819666|ref|YP_002823637.1| choline dehydrogenase	Sinorhizobium fredii NGR234	26.8	42.36	347	202	10	1e-19	102	Bacteria; Proteobacteria; Alphaproteobacteria; Rhizobiales;Rhizobiaceae; Sinorhizobium/Ensifer group; Sinorhizobium.
gi|311977507|ref|YP_003986627.1| putative GMC-type oxidoreductase [Acanthamoeba polyphaga mimivirus] gi|81999911|sp|Q5UPL2.1|YR135_MIMIV RecName: Full=Putative GMC-type oxidoreductase R135 gi|55416760|gb|AAV50410.1| choline dehydrogenase or related protein [Acanthamoeba polyphaga mimivirus] gi|308204680|gb|ADO18481.1| putative GMC-type oxidoreductase [Acanthamoeba polyphaga mimivirus]	gi|116695473|ref|YP_841049.1| oxidoreductase	Ralstonia eutropha H16	28.49	45.06	344	192	14	1e-19	102	Bacteria; Proteobacteria; Betaproteobacteria; Burkholderiales;Burkholderiaceae; Cupriavidus.
gi|311977507|ref|YP_003986627.1| putative GMC-type oxidoreductase [Acanthamoeba polyphaga mimivirus] gi|81999911|sp|Q5UPL2.1|YR135_MIMIV RecName: Full=Putative GMC-type oxidoreductase R135 gi|55416760|gb|AAV50410.1| choline dehydrogenase or related protein [Acanthamoeba polyphaga mimivirus] gi|308204680|gb|ADO18481.1| putative GMC-type oxidoreductase [Acanthamoeba polyphaga mimivirus]	gi|498514096|ref|WP_010814517.1| oxidoreductase	Ralstonia sp. GA3-3	28.49	45.06	344	192	14	1e-19	102	Bacteria; Proteobacteria; Betaproteobacteria; Burkholderiales;Burkholderiaceae; Ralstonia.
gi|311977507|ref|YP_003986627.1| putative GMC-type oxidoreductase [Acanthamoeba polyphaga mimivirus] gi|81999911|sp|Q5UPL2.1|YR135_MIMIV RecName: Full=Putative GMC-type oxidoreductase R135 gi|55416760|gb|AAV50410.1| choline dehydrogenase or related protein [Acanthamoeba polyphaga mimivirus] gi|308204680|gb|ADO18481.1| putative GMC-type oxidoreductase [Acanthamoeba polyphaga mimivirus]	gi|91778514|ref|YP_553722.1| choline dehydrogenase	Burkholderia xenovorans LB400	27.7	42.27	343	189	11	1e-19	102	Bacteria; Proteobacteria; Betaproteobacteria; Burkholderiales;Burkholderiaceae; Burkholderia.
gi|311977507|ref|YP_003986627.1| putative GMC-type oxidoreductase [Acanthamoeba polyphaga mimivirus] gi|81999911|sp|Q5UPL2.1|YR135_MIMIV RecName: Full=Putative GMC-type oxidoreductase R135 gi|55416760|gb|AAV50410.1| choline dehydrogenase or related protein [Acanthamoeba polyphaga mimivirus] gi|308204680|gb|ADO18481.1| putative GMC-type oxidoreductase [Acanthamoeba polyphaga mimivirus]	gi|493994388|ref|WP_006937068.1| choline dehydrogenase	Labrenzia aggregata	29.03	43.4	341	183	13	1e-19	102	Bacteria; Proteobacteria; Alphaproteobacteria; Rhodobacterales;Rhodobacteraceae; Labrenzia.
gi|311977507|ref|YP_003986627.1| putative GMC-type oxidoreductase [Acanthamoeba polyphaga mimivirus] gi|81999911|sp|Q5UPL2.1|YR135_MIMIV RecName: Full=Putative GMC-type oxidoreductase R135 gi|55416760|gb|AAV50410.1| choline dehydrogenase or related protein [Acanthamoeba polyphaga mimivirus] gi|308204680|gb|ADO18481.1| putative GMC-type oxidoreductase [Acanthamoeba polyphaga mimivirus]	gi|515654445|ref|WP_017087045.1| choline dehydrogenase	Vibrio splendidus	28.02	42.48	339	188	12	1e-19	102	Bacteria; Proteobacteria; Gammaproteobacteria; Vibrionales;Vibrionaceae; Vibrio.
gi|311977507|ref|YP_003986627.1| putative GMC-type oxidoreductase [Acanthamoeba polyphaga mimivirus] gi|81999911|sp|Q5UPL2.1|YR135_MIMIV RecName: Full=Putative GMC-type oxidoreductase R135 gi|55416760|gb|AAV50410.1| choline dehydrogenase or related protein [Acanthamoeba polyphaga mimivirus] gi|308204680|gb|ADO18481.1| putative GMC-type oxidoreductase [Acanthamoeba polyphaga mimivirus]	gi|409074483|gb|EKM74880.1| hypothetical protein AGABI1DRAFT_116682	Agaricus bisporus var. burnettii JB137-S8	23.84	39.97	713	390	30	2e-19	102	Eukaryota; Fungi; Dikarya; Basidiomycota; Agaricomycotina;Agaricomycetes; Agaricomycetidae; Agaricales; Agaricaceae;Agaricus.
gi|311977507|ref|YP_003986627.1| putative GMC-type oxidoreductase [Acanthamoeba polyphaga mimivirus] gi|81999911|sp|Q5UPL2.1|YR135_MIMIV RecName: Full=Putative GMC-type oxidoreductase R135 gi|55416760|gb|AAV50410.1| choline dehydrogenase or related protein [Acanthamoeba polyphaga mimivirus] gi|308204680|gb|ADO18481.1| putative GMC-type oxidoreductase [Acanthamoeba polyphaga mimivirus]	gi|555506647|ref|WP_023272492.1| choline dehydrogenase	Acinetobacter nectaris	24.22	36.02	669	348	25	2e-19	101	Bacteria; Proteobacteria; Gammaproteobacteria; Pseudomonadales;Moraxellaceae; Acinetobacter.
gi|311977507|ref|YP_003986627.1| putative GMC-type oxidoreductase [Acanthamoeba polyphaga mimivirus] gi|81999911|sp|Q5UPL2.1|YR135_MIMIV RecName: Full=Putative GMC-type oxidoreductase R135 gi|55416760|gb|AAV50410.1| choline dehydrogenase or related protein [Acanthamoeba polyphaga mimivirus] gi|308204680|gb|ADO18481.1| putative GMC-type oxidoreductase [Acanthamoeba polyphaga mimivirus]	gi|302415092|ref|XP_003005378.1| choline dehydrogenase	Verticillium alfalfae VaMs.102	24.59	39.67	663	403	23	2e-19	102	Eukaryota; Fungi; Dikarya; Ascomycota; Pezizomycotina;Sordariomycetes; Hypocreomycetidae; Glomerellales;Plectosphaerellaceae; mitosporic Plectosphaerellaceae;Verticillium.
gi|311977507|ref|YP_003986627.1| putative GMC-type oxidoreductase [Acanthamoeba polyphaga mimivirus] gi|81999911|sp|Q5UPL2.1|YR135_MIMIV RecName: Full=Putative GMC-type oxidoreductase R135 gi|55416760|gb|AAV50410.1| choline dehydrogenase or related protein [Acanthamoeba polyphaga mimivirus] gi|308204680|gb|ADO18481.1| putative GMC-type oxidoreductase [Acanthamoeba polyphaga mimivirus]	gi|491689468|ref|WP_005545354.1| oxidoreductase	Paenibacillus alvei	25.08	40.03	662	349	34	2e-19	101	Bacteria; Firmicutes; Bacilli; Bacillales; Paenibacillaceae;Paenibacillus.
gi|311977507|ref|YP_003986627.1| putative GMC-type oxidoreductase [Acanthamoeba polyphaga mimivirus] gi|81999911|sp|Q5UPL2.1|YR135_MIMIV RecName: Full=Putative GMC-type oxidoreductase R135 gi|55416760|gb|AAV50410.1| choline dehydrogenase or related protein [Acanthamoeba polyphaga mimivirus] gi|308204680|gb|ADO18481.1| putative GMC-type oxidoreductase [Acanthamoeba polyphaga mimivirus]	gi|110681220|ref|YP_684227.1| GMC family oxidoreductase	Roseobacter denitrificans OCh 114	26.42	40.67	477	271	19	2e-19	101	Bacteria; Proteobacteria; Alphaproteobacteria; Rhodobacterales;Rhodobacteraceae; Roseobacter.
gi|311977507|ref|YP_003986627.1| putative GMC-type oxidoreductase [Acanthamoeba polyphaga mimivirus] gi|81999911|sp|Q5UPL2.1|YR135_MIMIV RecName: Full=Putative GMC-type oxidoreductase R135 gi|55416760|gb|AAV50410.1| choline dehydrogenase or related protein [Acanthamoeba polyphaga mimivirus] gi|308204680|gb|ADO18481.1| putative GMC-type oxidoreductase [Acanthamoeba polyphaga mimivirus]	gi|564007352|ref|WP_023833506.1| choline dehydrogenase	Mesorhizobium sp. L103C105A0	28.07	45.03	342	189	11	2e-19	102	Bacteria; Proteobacteria; Alphaproteobacteria; Rhizobiales;Phyllobacteriaceae; Mesorhizobium.
gi|311977507|ref|YP_003986627.1| putative GMC-type oxidoreductase [Acanthamoeba polyphaga mimivirus] gi|81999911|sp|Q5UPL2.1|YR135_MIMIV RecName: Full=Putative GMC-type oxidoreductase R135 gi|55416760|gb|AAV50410.1| choline dehydrogenase or related protein [Acanthamoeba polyphaga mimivirus] gi|308204680|gb|ADO18481.1| putative GMC-type oxidoreductase [Acanthamoeba polyphaga mimivirus]	gi|515307589|ref|WP_016846979.1| choline dehydrogenase	Bradyrhizobium elkanii	28.53	44.71	340	190	11	2e-19	102	Bacteria; Proteobacteria; Alphaproteobacteria; Rhizobiales;Bradyrhizobiaceae; Bradyrhizobium.
gi|311977507|ref|YP_003986627.1| putative GMC-type oxidoreductase [Acanthamoeba polyphaga mimivirus] gi|81999911|sp|Q5UPL2.1|YR135_MIMIV RecName: Full=Putative GMC-type oxidoreductase R135 gi|55416760|gb|AAV50410.1| choline dehydrogenase or related protein [Acanthamoeba polyphaga mimivirus] gi|308204680|gb|ADO18481.1| putative GMC-type oxidoreductase [Acanthamoeba polyphaga mimivirus]	gi|512567501|ref|WP_016450055.1| choline dehydrogenase	Delftia acidovorans	27.43	43.36	339	190	13	2e-19	101	Bacteria; Proteobacteria; Betaproteobacteria; Burkholderiales;Comamonadaceae; Delftia.
gi|311977507|ref|YP_003986627.1| putative GMC-type oxidoreductase [Acanthamoeba polyphaga mimivirus] gi|81999911|sp|Q5UPL2.1|YR135_MIMIV RecName: Full=Putative GMC-type oxidoreductase R135 gi|55416760|gb|AAV50410.1| choline dehydrogenase or related protein [Acanthamoeba polyphaga mimivirus] gi|308204680|gb|ADO18481.1| putative GMC-type oxidoreductase [Acanthamoeba polyphaga mimivirus]	gi|160901378|ref|YP_001566960.1| glucose-methanol-choline oxidoreductase	Delftia acidovorans SPH-1	27.43	43.36	339	190	13	2e-19	101	Bacteria; Proteobacteria; Betaproteobacteria; Burkholderiales;Comamonadaceae; Delftia.
gi|311977507|ref|YP_003986627.1| putative GMC-type oxidoreductase [Acanthamoeba polyphaga mimivirus] gi|81999911|sp|Q5UPL2.1|YR135_MIMIV RecName: Full=Putative GMC-type oxidoreductase R135 gi|55416760|gb|AAV50410.1| choline dehydrogenase or related protein [Acanthamoeba polyphaga mimivirus] gi|308204680|gb|ADO18481.1| putative GMC-type oxidoreductase [Acanthamoeba polyphaga mimivirus]	gi|493661051|ref|WP_006612384.1| choline dehydrogenase	Bradyrhizobium sp. ORS 285	28.99	42.9	338	187	11	2e-19	102	Bacteria; Proteobacteria; Alphaproteobacteria; Rhizobiales;Bradyrhizobiaceae; Bradyrhizobium.
gi|311977507|ref|YP_003986627.1| putative GMC-type oxidoreductase [Acanthamoeba polyphaga mimivirus] gi|81999911|sp|Q5UPL2.1|YR135_MIMIV RecName: Full=Putative GMC-type oxidoreductase R135 gi|55416760|gb|AAV50410.1| choline dehydrogenase or related protein [Acanthamoeba polyphaga mimivirus] gi|308204680|gb|ADO18481.1| putative GMC-type oxidoreductase [Acanthamoeba polyphaga mimivirus]	gi|497882304|ref|WP_010196460.1| choline dehydrogenase	Psychrobacter sp. PAMC 21119	23.87	37.24	666	340	25	3e-19	101	Bacteria; Proteobacteria; Gammaproteobacteria; Pseudomonadales;Moraxellaceae; Psychrobacter.
gi|311977507|ref|YP_003986627.1| putative GMC-type oxidoreductase [Acanthamoeba polyphaga mimivirus] gi|81999911|sp|Q5UPL2.1|YR135_MIMIV RecName: Full=Putative GMC-type oxidoreductase R135 gi|55416760|gb|AAV50410.1| choline dehydrogenase or related protein [Acanthamoeba polyphaga mimivirus] gi|308204680|gb|ADO18481.1| putative GMC-type oxidoreductase [Acanthamoeba polyphaga mimivirus]	gi|518196352|ref|WP_019366560.1| choline dehydrogenase	Pseudomonas luteola	28.08	43.55	349	197	12	3e-19	101	Bacteria; Proteobacteria; Gammaproteobacteria; Pseudomonadales;Pseudomonadaceae; Pseudomonas.
gi|311977507|ref|YP_003986627.1| putative GMC-type oxidoreductase [Acanthamoeba polyphaga mimivirus] gi|81999911|sp|Q5UPL2.1|YR135_MIMIV RecName: Full=Putative GMC-type oxidoreductase R135 gi|55416760|gb|AAV50410.1| choline dehydrogenase or related protein [Acanthamoeba polyphaga mimivirus] gi|308204680|gb|ADO18481.1| putative GMC-type oxidoreductase [Acanthamoeba polyphaga mimivirus]	gi|515495231|ref|WP_016928485.1| choline dehydrogenase	Serratia marcescens	28.37	42.41	349	181	13	3e-19	101	Bacteria; Proteobacteria; Gammaproteobacteria; Enterobacteriales;Enterobacteriaceae; Serratia.
gi|311977507|ref|YP_003986627.1| putative GMC-type oxidoreductase [Acanthamoeba polyphaga mimivirus] gi|81999911|sp|Q5UPL2.1|YR135_MIMIV RecName: Full=Putative GMC-type oxidoreductase R135 gi|55416760|gb|AAV50410.1| choline dehydrogenase or related protein [Acanthamoeba polyphaga mimivirus] gi|308204680|gb|ADO18481.1| putative GMC-type oxidoreductase [Acanthamoeba polyphaga mimivirus]	gi|563542122|ref|WP_023748175.1| choline dehydrogenase	Mesorhizobium sp. LNJC391B00	28.49	45.35	344	185	13	3e-19	101	Bacteria; Proteobacteria; Alphaproteobacteria; Rhizobiales;Phyllobacteriaceae; Mesorhizobium.
gi|311977507|ref|YP_003986627.1| putative GMC-type oxidoreductase [Acanthamoeba polyphaga mimivirus] gi|81999911|sp|Q5UPL2.1|YR135_MIMIV RecName: Full=Putative GMC-type oxidoreductase R135 gi|55416760|gb|AAV50410.1| choline dehydrogenase or related protein [Acanthamoeba polyphaga mimivirus] gi|308204680|gb|ADO18481.1| putative GMC-type oxidoreductase [Acanthamoeba polyphaga mimivirus]	gi|512588538|ref|WP_016452771.1| choline dehydrogenase	Delftia acidovorans	27.43	43.36	339	190	13	3e-19	101	Bacteria; Proteobacteria; Betaproteobacteria; Burkholderiales;Comamonadaceae; Delftia.
gi|311977507|ref|YP_003986627.1| putative GMC-type oxidoreductase [Acanthamoeba polyphaga mimivirus] gi|81999911|sp|Q5UPL2.1|YR135_MIMIV RecName: Full=Putative GMC-type oxidoreductase R135 gi|55416760|gb|AAV50410.1| choline dehydrogenase or related protein [Acanthamoeba polyphaga mimivirus] gi|308204680|gb|ADO18481.1| putative GMC-type oxidoreductase [Acanthamoeba polyphaga mimivirus]	gi|515974017|ref|WP_017404600.1| choline dehydrogenase	Chryseobacterium taeanense	27.43	43.36	339	190	13	3e-19	101	Bacteria; Bacteroidetes; Flavobacteriia; Flavobacteriales;Flavobacteriaceae; Chryseobacterium.
gi|311977507|ref|YP_003986627.1| putative GMC-type oxidoreductase [Acanthamoeba polyphaga mimivirus] gi|81999911|sp|Q5UPL2.1|YR135_MIMIV RecName: Full=Putative GMC-type oxidoreductase R135 gi|55416760|gb|AAV50410.1| choline dehydrogenase or related protein [Acanthamoeba polyphaga mimivirus] gi|308204680|gb|ADO18481.1| putative GMC-type oxidoreductase [Acanthamoeba polyphaga mimivirus]	gi|490869065|ref|WP_004731080.1| choline dehydrogenase	Vibrio splendidus	27	43.92	337	194	13	3e-19	101	Bacteria; Proteobacteria; Gammaproteobacteria; Vibrionales;Vibrionaceae; Vibrio.
gi|311977507|ref|YP_003986627.1| putative GMC-type oxidoreductase [Acanthamoeba polyphaga mimivirus] gi|81999911|sp|Q5UPL2.1|YR135_MIMIV RecName: Full=Putative GMC-type oxidoreductase R135 gi|55416760|gb|AAV50410.1| choline dehydrogenase or related protein [Acanthamoeba polyphaga mimivirus] gi|308204680|gb|ADO18481.1| putative GMC-type oxidoreductase [Acanthamoeba polyphaga mimivirus]	gi|374994239|ref|YP_004969738.1| choline dehydrogenase-like flavoprotein	Desulfosporosinus orientis DSM 765	25.54	40.83	654	351	33	4e-19	100	Bacteria; Firmicutes; Clostridia; Clostridiales; Peptococcaceae;Desulfosporosinus.
gi|311977507|ref|YP_003986627.1| putative GMC-type oxidoreductase [Acanthamoeba polyphaga mimivirus] gi|81999911|sp|Q5UPL2.1|YR135_MIMIV RecName: Full=Putative GMC-type oxidoreductase R135 gi|55416760|gb|AAV50410.1| choline dehydrogenase or related protein [Acanthamoeba polyphaga mimivirus] gi|308204680|gb|ADO18481.1| putative GMC-type oxidoreductase [Acanthamoeba polyphaga mimivirus]	gi|565940033|gb|ETI29139.1| hypothetical protein G647_01592	Cladophialophora carrionii CBS 160.54	27.65	41.34	358	185	12	4e-19	101	Eukaryota; Fungi; Dikarya; Ascomycota; Pezizomycotina;Eurotiomycetes; Chaetothyriomycetidae; Chaetothyriales;Herpotrichiellaceae; mitosporic Herpotrichiellaceae;Cladophialophora.
gi|311977507|ref|YP_003986627.1| putative GMC-type oxidoreductase [Acanthamoeba polyphaga mimivirus] gi|81999911|sp|Q5UPL2.1|YR135_MIMIV RecName: Full=Putative GMC-type oxidoreductase R135 gi|55416760|gb|AAV50410.1| choline dehydrogenase or related protein [Acanthamoeba polyphaga mimivirus] gi|308204680|gb|ADO18481.1| putative GMC-type oxidoreductase [Acanthamoeba polyphaga mimivirus]	gi|573009655|dbj|BAO33007.1| choline dehydrogenase, a flavoprotein	Serratia marcescens SM39	28.37	42.41	349	181	13	4e-19	100	Bacteria; Proteobacteria; Gammaproteobacteria; Enterobacteriales;Enterobacteriaceae; Serratia.
gi|311977507|ref|YP_003986627.1| putative GMC-type oxidoreductase [Acanthamoeba polyphaga mimivirus] gi|81999911|sp|Q5UPL2.1|YR135_MIMIV RecName: Full=Putative GMC-type oxidoreductase R135 gi|55416760|gb|AAV50410.1| choline dehydrogenase or related protein [Acanthamoeba polyphaga mimivirus] gi|308204680|gb|ADO18481.1| putative GMC-type oxidoreductase [Acanthamoeba polyphaga mimivirus]	gi|448241266|ref|YP_007405319.1| choline dehydrogenase, a flavoprotein	Serratia marcescens WW4	28.37	42.12	349	181	13	4e-19	100	Bacteria; Proteobacteria; Gammaproteobacteria; Enterobacteriales;Enterobacteriaceae; Serratia.
gi|311977507|ref|YP_003986627.1| putative GMC-type oxidoreductase [Acanthamoeba polyphaga mimivirus] gi|81999911|sp|Q5UPL2.1|YR135_MIMIV RecName: Full=Putative GMC-type oxidoreductase R135 gi|55416760|gb|AAV50410.1| choline dehydrogenase or related protein [Acanthamoeba polyphaga mimivirus] gi|308204680|gb|ADO18481.1| putative GMC-type oxidoreductase [Acanthamoeba polyphaga mimivirus]	gi|545148892|ref|WP_021504280.1| choline dehydrogenase	Serratia marcescens	28.37	42.12	349	181	13	4e-19	100	Bacteria; Proteobacteria; Gammaproteobacteria; Enterobacteriales;Enterobacteriaceae; Serratia.
gi|311977507|ref|YP_003986627.1| putative GMC-type oxidoreductase [Acanthamoeba polyphaga mimivirus] gi|81999911|sp|Q5UPL2.1|YR135_MIMIV RecName: Full=Putative GMC-type oxidoreductase R135 gi|55416760|gb|AAV50410.1| choline dehydrogenase or related protein [Acanthamoeba polyphaga mimivirus] gi|308204680|gb|ADO18481.1| putative GMC-type oxidoreductase [Acanthamoeba polyphaga mimivirus]	gi|518284253|ref|WP_019454461.1| choline dehydrogenase	Serratia marcescens	28.37	42.41	349	181	13	4e-19	100	Bacteria; Proteobacteria; Gammaproteobacteria; Enterobacteriales;Enterobacteriaceae; Serratia.
gi|311977507|ref|YP_003986627.1| putative GMC-type oxidoreductase [Acanthamoeba polyphaga mimivirus] gi|81999911|sp|Q5UPL2.1|YR135_MIMIV RecName: Full=Putative GMC-type oxidoreductase R135 gi|55416760|gb|AAV50410.1| choline dehydrogenase or related protein [Acanthamoeba polyphaga mimivirus] gi|308204680|gb|ADO18481.1| putative GMC-type oxidoreductase [Acanthamoeba polyphaga mimivirus]	gi|347529182|ref|YP_004835930.1| hypothetical protein SLG_27980	Sphingobium sp. SYK-6	28.53	43.23	347	174	14	4e-19	100	Bacteria; Proteobacteria; Alphaproteobacteria; Sphingomonadales;Sphingomonadaceae; Sphingobium.
gi|311977507|ref|YP_003986627.1| putative GMC-type oxidoreductase [Acanthamoeba polyphaga mimivirus] gi|81999911|sp|Q5UPL2.1|YR135_MIMIV RecName: Full=Putative GMC-type oxidoreductase R135 gi|55416760|gb|AAV50410.1| choline dehydrogenase or related protein [Acanthamoeba polyphaga mimivirus] gi|308204680|gb|ADO18481.1| putative GMC-type oxidoreductase [Acanthamoeba polyphaga mimivirus]	gi|452981362|gb|EME81122.1| Non-catalytic module family CDH	Pseudocercospora fijiensis CIRAD86	26.9	42.98	342	209	10	4e-19	101	Eukaryota; Fungi; Dikarya; Ascomycota; Pezizomycotina;Dothideomycetes; Dothideomycetidae; Capnodiales;Mycosphaerellaceae; Pseudocercospora.
gi|311977507|ref|YP_003986627.1| putative GMC-type oxidoreductase [Acanthamoeba polyphaga mimivirus] gi|81999911|sp|Q5UPL2.1|YR135_MIMIV RecName: Full=Putative GMC-type oxidoreductase R135 gi|55416760|gb|AAV50410.1| choline dehydrogenase or related protein [Acanthamoeba polyphaga mimivirus] gi|308204680|gb|ADO18481.1| putative GMC-type oxidoreductase [Acanthamoeba polyphaga mimivirus]	gi|333912307|ref|YP_004486039.1| choline dehydrogenase	Delftia sp. Cs1-4	27.43	43.36	339	190	13	4e-19	100	Bacteria; Proteobacteria; Betaproteobacteria; Burkholderiales;Comamonadaceae; Delftia.
gi|311977507|ref|YP_003986627.1| putative GMC-type oxidoreductase [Acanthamoeba polyphaga mimivirus] gi|81999911|sp|Q5UPL2.1|YR135_MIMIV RecName: Full=Putative GMC-type oxidoreductase R135 gi|55416760|gb|AAV50410.1| choline dehydrogenase or related protein [Acanthamoeba polyphaga mimivirus] gi|308204680|gb|ADO18481.1| putative GMC-type oxidoreductase [Acanthamoeba polyphaga mimivirus]	gi|564612824|ref|WP_023853948.1| choline dehydrogenase-like flavoprotein	Candidatus Pelagibacter ubique	28.21	43.83	397	222	18	5e-19	100	Bacteria; Proteobacteria; Alphaproteobacteria; SAR11 cluster;Candidatus Pelagibacter.
gi|311977507|ref|YP_003986627.1| putative GMC-type oxidoreductase [Acanthamoeba polyphaga mimivirus] gi|81999911|sp|Q5UPL2.1|YR135_MIMIV RecName: Full=Putative GMC-type oxidoreductase R135 gi|55416760|gb|AAV50410.1| choline dehydrogenase or related protein [Acanthamoeba polyphaga mimivirus] gi|308204680|gb|ADO18481.1| putative GMC-type oxidoreductase [Acanthamoeba polyphaga mimivirus]	gi|497879970|ref|WP_010194126.1| glucose-methanol-choline oxidoreductase	Pseudomonas amygdali	27.64	44.44	351	193	14	5e-19	100	Bacteria; Proteobacteria; Gammaproteobacteria; Pseudomonadales;Pseudomonadaceae; Pseudomonas.
gi|311977507|ref|YP_003986627.1| putative GMC-type oxidoreductase [Acanthamoeba polyphaga mimivirus] gi|81999911|sp|Q5UPL2.1|YR135_MIMIV RecName: Full=Putative GMC-type oxidoreductase R135 gi|55416760|gb|AAV50410.1| choline dehydrogenase or related protein [Acanthamoeba polyphaga mimivirus] gi|308204680|gb|ADO18481.1| putative GMC-type oxidoreductase [Acanthamoeba polyphaga mimivirus]	gi|291617721|ref|YP_003520463.1| BetA	Pantoea ananatis LMG 20103	28.24	40.06	347	184	11	5e-19	100	Bacteria; Proteobacteria; Gammaproteobacteria; Enterobacteriales;Enterobacteriaceae; Pantoea.
gi|311977507|ref|YP_003986627.1| putative GMC-type oxidoreductase [Acanthamoeba polyphaga mimivirus] gi|81999911|sp|Q5UPL2.1|YR135_MIMIV RecName: Full=Putative GMC-type oxidoreductase R135 gi|55416760|gb|AAV50410.1| choline dehydrogenase or related protein [Acanthamoeba polyphaga mimivirus] gi|308204680|gb|ADO18481.1| putative GMC-type oxidoreductase [Acanthamoeba polyphaga mimivirus]	gi|386079137|ref|YP_005992662.1| choline dehydrogenase BetA	Pantoea ananatis PA13	28.24	40.06	347	184	11	5e-19	100	Bacteria; Proteobacteria; Gammaproteobacteria; Enterobacteriales;Enterobacteriaceae; Pantoea.
gi|311977507|ref|YP_003986627.1| putative GMC-type oxidoreductase [Acanthamoeba polyphaga mimivirus] gi|81999911|sp|Q5UPL2.1|YR135_MIMIV RecName: Full=Putative GMC-type oxidoreductase R135 gi|55416760|gb|AAV50410.1| choline dehydrogenase or related protein [Acanthamoeba polyphaga mimivirus] gi|308204680|gb|ADO18481.1| putative GMC-type oxidoreductase [Acanthamoeba polyphaga mimivirus]	gi|402075542|gb|EJT71013.1| hypothetical protein GGTG_12034	Gaeumannomyces graminis var. tritici R3-111a-1	26.24	43.73	343	202	11	5e-19	100	Eukaryota; Fungi; Dikarya; Ascomycota; Pezizomycotina;Sordariomycetes; Sordariomycetidae; Magnaporthales;Magnaporthaceae; Gaeumannomyces.
gi|311977507|ref|YP_003986627.1| putative GMC-type oxidoreductase [Acanthamoeba polyphaga mimivirus] gi|81999911|sp|Q5UPL2.1|YR135_MIMIV RecName: Full=Putative GMC-type oxidoreductase R135 gi|55416760|gb|AAV50410.1| choline dehydrogenase or related protein [Acanthamoeba polyphaga mimivirus] gi|308204680|gb|ADO18481.1| putative GMC-type oxidoreductase [Acanthamoeba polyphaga mimivirus]	gi|575062547|gb|ETW78165.1| GMC oxidoreductase 4	Heterobasidion irregulare TC 32-1	27.29	43	414	236	19	6e-19	100	Eukaryota; Fungi; Dikarya; Basidiomycota; Agaricomycotina;Agaricomycetes; Russulales; Bondarzewiaceae; Heterobasidion;Heterobasidion annosum species complex.
gi|311977507|ref|YP_003986627.1| putative GMC-type oxidoreductase [Acanthamoeba polyphaga mimivirus] gi|81999911|sp|Q5UPL2.1|YR135_MIMIV RecName: Full=Putative GMC-type oxidoreductase R135 gi|55416760|gb|AAV50410.1| choline dehydrogenase or related protein [Acanthamoeba polyphaga mimivirus] gi|308204680|gb|ADO18481.1| putative GMC-type oxidoreductase [Acanthamoeba polyphaga mimivirus]	gi|494333473|ref|WP_007183900.1| choline dehydrogenase	Hydrocarboniphaga effusa	27.12	42.09	354	189	11	6e-19	100	Bacteria; Proteobacteria; Gammaproteobacteria; Xanthomonadales;Sinobacteraceae; Hydrocarboniphaga.
gi|311977507|ref|YP_003986627.1| putative GMC-type oxidoreductase [Acanthamoeba polyphaga mimivirus] gi|81999911|sp|Q5UPL2.1|YR135_MIMIV RecName: Full=Putative GMC-type oxidoreductase R135 gi|55416760|gb|AAV50410.1| choline dehydrogenase or related protein [Acanthamoeba polyphaga mimivirus] gi|308204680|gb|ADO18481.1| putative GMC-type oxidoreductase [Acanthamoeba polyphaga mimivirus]	gi|492179533|ref|WP_005771908.1| glucose-methanol-choline oxidoreductase	Pseudomonas amygdali	27.64	44.44	351	193	14	6e-19	100	Bacteria; Proteobacteria; Gammaproteobacteria; Pseudomonadales;Pseudomonadaceae; Pseudomonas.
gi|311977507|ref|YP_003986627.1| putative GMC-type oxidoreductase [Acanthamoeba polyphaga mimivirus] gi|81999911|sp|Q5UPL2.1|YR135_MIMIV RecName: Full=Putative GMC-type oxidoreductase R135 gi|55416760|gb|AAV50410.1| choline dehydrogenase or related protein [Acanthamoeba polyphaga mimivirus] gi|308204680|gb|ADO18481.1| putative GMC-type oxidoreductase [Acanthamoeba polyphaga mimivirus]	gi|518231580|ref|WP_019401788.1| hypothetical protein	Chelatococcus sp. GW1	31.43	42	350	180	15	6e-19	100	Bacteria; Proteobacteria; Alphaproteobacteria; Rhizobiales;Beijerinckiaceae; Chelatococcus.
gi|311977507|ref|YP_003986627.1| putative GMC-type oxidoreductase [Acanthamoeba polyphaga mimivirus] gi|81999911|sp|Q5UPL2.1|YR135_MIMIV RecName: Full=Putative GMC-type oxidoreductase R135 gi|55416760|gb|AAV50410.1| choline dehydrogenase or related protein [Acanthamoeba polyphaga mimivirus] gi|308204680|gb|ADO18481.1| putative GMC-type oxidoreductase [Acanthamoeba polyphaga mimivirus]	gi|491077477|ref|WP_004939099.1| choline dehydrogenase	Serratia marcescens	28.37	42.12	349	181	13	6e-19	100	Bacteria; Proteobacteria; Gammaproteobacteria; Enterobacteriales;Enterobacteriaceae; Serratia.
gi|311977507|ref|YP_003986627.1| putative GMC-type oxidoreductase [Acanthamoeba polyphaga mimivirus] gi|81999911|sp|Q5UPL2.1|YR135_MIMIV RecName: Full=Putative GMC-type oxidoreductase R135 gi|55416760|gb|AAV50410.1| choline dehydrogenase or related protein [Acanthamoeba polyphaga mimivirus] gi|308204680|gb|ADO18481.1| putative GMC-type oxidoreductase [Acanthamoeba polyphaga mimivirus]	gi|146343210|ref|YP_001208258.1| glucose-methanol-choline oxidoreductase	Bradyrhizobium sp. ORS 278	27.51	42.31	338	192	10	6e-19	100	Bacteria; Proteobacteria; Alphaproteobacteria; Rhizobiales;Bradyrhizobiaceae; Bradyrhizobium.
gi|311977507|ref|YP_003986627.1| putative GMC-type oxidoreductase [Acanthamoeba polyphaga mimivirus] gi|81999911|sp|Q5UPL2.1|YR135_MIMIV RecName: Full=Putative GMC-type oxidoreductase R135 gi|55416760|gb|AAV50410.1| choline dehydrogenase or related protein [Acanthamoeba polyphaga mimivirus] gi|308204680|gb|ADO18481.1| putative GMC-type oxidoreductase [Acanthamoeba polyphaga mimivirus]	gi|302407191|ref|XP_003001431.1| choline dehydrogenase	Verticillium alfalfae VaMs.102	27.67	44.66	412	222	18	7e-19	100	Eukaryota; Fungi; Dikarya; Ascomycota; Pezizomycotina;Sordariomycetes; Hypocreomycetidae; Glomerellales;Plectosphaerellaceae; mitosporic Plectosphaerellaceae;Verticillium.
gi|311977507|ref|YP_003986627.1| putative GMC-type oxidoreductase [Acanthamoeba polyphaga mimivirus] gi|81999911|sp|Q5UPL2.1|YR135_MIMIV RecName: Full=Putative GMC-type oxidoreductase R135 gi|55416760|gb|AAV50410.1| choline dehydrogenase or related protein [Acanthamoeba polyphaga mimivirus] gi|308204680|gb|ADO18481.1| putative GMC-type oxidoreductase [Acanthamoeba polyphaga mimivirus]	gi|383769875|ref|YP_005448938.1| GMC type oxidoreductase	Bradyrhizobium sp. S23321	29.89	42.74	358	178	13	7e-19	100	Bacteria; Proteobacteria; Alphaproteobacteria; Rhizobiales;Bradyrhizobiaceae; Bradyrhizobium.
gi|311977507|ref|YP_003986627.1| putative GMC-type oxidoreductase [Acanthamoeba polyphaga mimivirus] gi|81999911|sp|Q5UPL2.1|YR135_MIMIV RecName: Full=Putative GMC-type oxidoreductase R135 gi|55416760|gb|AAV50410.1| choline dehydrogenase or related protein [Acanthamoeba polyphaga mimivirus] gi|308204680|gb|ADO18481.1| putative GMC-type oxidoreductase [Acanthamoeba polyphaga mimivirus]	gi|330826680|ref|YP_004389983.1| choline dehydrogenase	Alicycliphilus denitrificans K601	29.01	41.41	355	193	14	7e-19	100	Bacteria; Proteobacteria; Betaproteobacteria; Burkholderiales;Comamonadaceae; Alicycliphilus.
gi|311977507|ref|YP_003986627.1| putative GMC-type oxidoreductase [Acanthamoeba polyphaga mimivirus] gi|81999911|sp|Q5UPL2.1|YR135_MIMIV RecName: Full=Putative GMC-type oxidoreductase R135 gi|55416760|gb|AAV50410.1| choline dehydrogenase or related protein [Acanthamoeba polyphaga mimivirus] gi|308204680|gb|ADO18481.1| putative GMC-type oxidoreductase [Acanthamoeba polyphaga mimivirus]	gi|525691502|ref|YP_008229383.1| choline dehydrogenase	Serratia liquefaciens ATCC 27592	27.87	42.82	348	184	12	7e-19	100	Bacteria; Proteobacteria; Gammaproteobacteria; Enterobacteriales;Enterobacteriaceae; Serratia.
gi|311977507|ref|YP_003986627.1| putative GMC-type oxidoreductase [Acanthamoeba polyphaga mimivirus] gi|81999911|sp|Q5UPL2.1|YR135_MIMIV RecName: Full=Putative GMC-type oxidoreductase R135 gi|55416760|gb|AAV50410.1| choline dehydrogenase or related protein [Acanthamoeba polyphaga mimivirus] gi|308204680|gb|ADO18481.1| putative GMC-type oxidoreductase [Acanthamoeba polyphaga mimivirus]	gi|545906936|ref|WP_021783703.1| choline dehydrogenase	Pseudomonas putida	28.45	42.23	341	191	11	7e-19	100	Bacteria; Proteobacteria; Gammaproteobacteria; Pseudomonadales;Pseudomonadaceae; Pseudomonas.
gi|311977507|ref|YP_003986627.1| putative GMC-type oxidoreductase [Acanthamoeba polyphaga mimivirus] gi|81999911|sp|Q5UPL2.1|YR135_MIMIV RecName: Full=Putative GMC-type oxidoreductase R135 gi|55416760|gb|AAV50410.1| choline dehydrogenase or related protein [Acanthamoeba polyphaga mimivirus] gi|308204680|gb|ADO18481.1| putative GMC-type oxidoreductase [Acanthamoeba polyphaga mimivirus]	gi|409050466|gb|EKM59943.1| hypothetical protein PHACADRAFT_206161	Phanerochaete carnosa HHB-10118-sp	28.91	41.59	339	205	10	7e-19	100	Eukaryota; Fungi; Dikarya; Basidiomycota; Agaricomycotina;Agaricomycetes; Corticiales; Corticiaceae; Phanerochaete.
gi|311977507|ref|YP_003986627.1| putative GMC-type oxidoreductase [Acanthamoeba polyphaga mimivirus] gi|81999911|sp|Q5UPL2.1|YR135_MIMIV RecName: Full=Putative GMC-type oxidoreductase R135 gi|55416760|gb|AAV50410.1| choline dehydrogenase or related protein [Acanthamoeba polyphaga mimivirus] gi|308204680|gb|ADO18481.1| putative GMC-type oxidoreductase [Acanthamoeba polyphaga mimivirus]	gi|489292622|ref|WP_003200150.1| choline dehydrogenase	Pseudomonas fluorescens	24.46	37.46	646	345	22	8e-19	100	Bacteria; Proteobacteria; Gammaproteobacteria; Pseudomonadales;Pseudomonadaceae; Pseudomonas.
gi|311977507|ref|YP_003986627.1| putative GMC-type oxidoreductase [Acanthamoeba polyphaga mimivirus] gi|81999911|sp|Q5UPL2.1|YR135_MIMIV RecName: Full=Putative GMC-type oxidoreductase R135 gi|55416760|gb|AAV50410.1| choline dehydrogenase or related protein [Acanthamoeba polyphaga mimivirus] gi|308204680|gb|ADO18481.1| putative GMC-type oxidoreductase [Acanthamoeba polyphaga mimivirus]	gi|330808688|ref|YP_004353150.1| choline dehydrogenase	Pseudomonas brassicacearum subsp. brassicacearum NFM421	24.46	37.46	646	345	22	8e-19	99.8	Bacteria; Proteobacteria; Gammaproteobacteria; Pseudomonadales;Pseudomonadaceae; Pseudomonas.
gi|311977507|ref|YP_003986627.1| putative GMC-type oxidoreductase [Acanthamoeba polyphaga mimivirus] gi|81999911|sp|Q5UPL2.1|YR135_MIMIV RecName: Full=Putative GMC-type oxidoreductase R135 gi|55416760|gb|AAV50410.1| choline dehydrogenase or related protein [Acanthamoeba polyphaga mimivirus] gi|308204680|gb|ADO18481.1| putative GMC-type oxidoreductase [Acanthamoeba polyphaga mimivirus]	gi|516818558|ref|WP_018114494.1| choline dehydrogenase	Rhizobium sp. JGI 0001005-K05	26.01	38.91	496	249	19	8e-19	99.8	Bacteria; Proteobacteria; Alphaproteobacteria; Rhizobiales;Rhizobiaceae; Rhizobium/Agrobacterium group; Rhizobium.
gi|311977507|ref|YP_003986627.1| putative GMC-type oxidoreductase [Acanthamoeba polyphaga mimivirus] gi|81999911|sp|Q5UPL2.1|YR135_MIMIV RecName: Full=Putative GMC-type oxidoreductase R135 gi|55416760|gb|AAV50410.1| choline dehydrogenase or related protein [Acanthamoeba polyphaga mimivirus] gi|308204680|gb|ADO18481.1| putative GMC-type oxidoreductase [Acanthamoeba polyphaga mimivirus]	gi|566137004|ref|WP_024007493.1| choline dehydrogenase	Advenella kashmirensis	25.11	41.98	474	271	18	8e-19	99.8	Bacteria; Proteobacteria; Betaproteobacteria; Burkholderiales;Alcaligenaceae.
gi|311977507|ref|YP_003986627.1| putative GMC-type oxidoreductase [Acanthamoeba polyphaga mimivirus] gi|81999911|sp|Q5UPL2.1|YR135_MIMIV RecName: Full=Putative GMC-type oxidoreductase R135 gi|55416760|gb|AAV50410.1| choline dehydrogenase or related protein [Acanthamoeba polyphaga mimivirus] gi|308204680|gb|ADO18481.1| putative GMC-type oxidoreductase [Acanthamoeba polyphaga mimivirus]	gi|319764464|ref|YP_004128401.1| choline dehydrogenase	Alicycliphilus denitrificans BC	29.01	41.41	355	193	14	8e-19	99.8	Bacteria; Proteobacteria; Betaproteobacteria; Burkholderiales;Comamonadaceae; Alicycliphilus.
gi|311977507|ref|YP_003986627.1| putative GMC-type oxidoreductase [Acanthamoeba polyphaga mimivirus] gi|81999911|sp|Q5UPL2.1|YR135_MIMIV RecName: Full=Putative GMC-type oxidoreductase R135 gi|55416760|gb|AAV50410.1| choline dehydrogenase or related protein [Acanthamoeba polyphaga mimivirus] gi|308204680|gb|ADO18481.1| putative GMC-type oxidoreductase [Acanthamoeba polyphaga mimivirus]	gi|515834369|ref|WP_017265122.1| hypothetical protein	Sinorhizobium meliloti	27.97	43.79	354	200	13	8e-19	100	Bacteria; Proteobacteria; Alphaproteobacteria; Rhizobiales;Rhizobiaceae; Sinorhizobium/Ensifer group; Sinorhizobium.
gi|311977507|ref|YP_003986627.1| putative GMC-type oxidoreductase [Acanthamoeba polyphaga mimivirus] gi|81999911|sp|Q5UPL2.1|YR135_MIMIV RecName: Full=Putative GMC-type oxidoreductase R135 gi|55416760|gb|AAV50410.1| choline dehydrogenase or related protein [Acanthamoeba polyphaga mimivirus] gi|308204680|gb|ADO18481.1| putative GMC-type oxidoreductase [Acanthamoeba polyphaga mimivirus]	gi|517934902|ref|WP_019105110.1| choline dehydrogenase	Pantoea ananatis	28.24	40.06	347	184	11	8e-19	99.8	Bacteria; Proteobacteria; Gammaproteobacteria; Enterobacteriales;Enterobacteriaceae; Pantoea.
gi|311977507|ref|YP_003986627.1| putative GMC-type oxidoreductase [Acanthamoeba polyphaga mimivirus] gi|81999911|sp|Q5UPL2.1|YR135_MIMIV RecName: Full=Putative GMC-type oxidoreductase R135 gi|55416760|gb|AAV50410.1| choline dehydrogenase or related protein [Acanthamoeba polyphaga mimivirus] gi|308204680|gb|ADO18481.1| putative GMC-type oxidoreductase [Acanthamoeba polyphaga mimivirus]	gi|550957927|ref|WP_022706273.1| choline dehydrogenase	Paracoccus zeaxanthinifaciens	28.78	43.31	344	173	14	9e-19	99.8	Bacteria; Proteobacteria; Alphaproteobacteria; Rhodobacterales;Rhodobacteraceae; Paracoccus.
gi|311977507|ref|YP_003986627.1| putative GMC-type oxidoreductase [Acanthamoeba polyphaga mimivirus] gi|81999911|sp|Q5UPL2.1|YR135_MIMIV RecName: Full=Putative GMC-type oxidoreductase R135 gi|55416760|gb|AAV50410.1| choline dehydrogenase or related protein [Acanthamoeba polyphaga mimivirus] gi|308204680|gb|ADO18481.1| putative GMC-type oxidoreductase [Acanthamoeba polyphaga mimivirus]	gi|170719588|ref|YP_001747276.1| choline dehydrogenase	Pseudomonas putida W619	28.45	42.82	341	191	11	9e-19	99.8	Bacteria; Proteobacteria; Gammaproteobacteria; Pseudomonadales;Pseudomonadaceae; Pseudomonas.
gi|311977507|ref|YP_003986627.1| putative GMC-type oxidoreductase [Acanthamoeba polyphaga mimivirus] gi|81999911|sp|Q5UPL2.1|YR135_MIMIV RecName: Full=Putative GMC-type oxidoreductase R135 gi|55416760|gb|AAV50410.1| choline dehydrogenase or related protein [Acanthamoeba polyphaga mimivirus] gi|308204680|gb|ADO18481.1| putative GMC-type oxidoreductase [Acanthamoeba polyphaga mimivirus]	gi|482804552|gb|EOA81664.1| hypothetical protein SETTUDRAFT_44521	Setosphaeria turcica Et28A	24.07	37.07	669	400	23	1e-18	99.8	Eukaryota; Fungi; Dikarya; Ascomycota; Pezizomycotina;Dothideomycetes; Pleosporomycetidae; Pleosporales; Pleosporineae;Pleosporaceae; Setosphaeria.
gi|311977507|ref|YP_003986627.1| putative GMC-type oxidoreductase [Acanthamoeba polyphaga mimivirus] gi|81999911|sp|Q5UPL2.1|YR135_MIMIV RecName: Full=Putative GMC-type oxidoreductase R135 gi|55416760|gb|AAV50410.1| choline dehydrogenase or related protein [Acanthamoeba polyphaga mimivirus] gi|308204680|gb|ADO18481.1| putative GMC-type oxidoreductase [Acanthamoeba polyphaga mimivirus]	gi|575431325|gb|AHG63631.1| alcohol dehydrogenase	Advenella mimigardefordensis DPN7	25.57	39.2	653	329	30	1e-18	99.4	Bacteria; Proteobacteria; Betaproteobacteria; Burkholderiales;Alcaligenaceae.
gi|311977507|ref|YP_003986627.1| putative GMC-type oxidoreductase [Acanthamoeba polyphaga mimivirus] gi|81999911|sp|Q5UPL2.1|YR135_MIMIV RecName: Full=Putative GMC-type oxidoreductase R135 gi|55416760|gb|AAV50410.1| choline dehydrogenase or related protein [Acanthamoeba polyphaga mimivirus] gi|308204680|gb|ADO18481.1| putative GMC-type oxidoreductase [Acanthamoeba polyphaga mimivirus]	gi|498251789|ref|WP_010565945.1| choline dehydrogenase	Pseudomonas extremaustralis	24.88	36.32	647	349	25	1e-18	99.8	Bacteria; Proteobacteria; Gammaproteobacteria; Pseudomonadales;Pseudomonadaceae; Pseudomonas.
gi|311977507|ref|YP_003986627.1| putative GMC-type oxidoreductase [Acanthamoeba polyphaga mimivirus] gi|81999911|sp|Q5UPL2.1|YR135_MIMIV RecName: Full=Putative GMC-type oxidoreductase R135 gi|55416760|gb|AAV50410.1| choline dehydrogenase or related protein [Acanthamoeba polyphaga mimivirus] gi|308204680|gb|ADO18481.1| putative GMC-type oxidoreductase [Acanthamoeba polyphaga mimivirus]	gi|491922778|ref|WP_005674089.1| choline dehydrogenase	Lautropia mirabilis	27.86	43.03	402	225	17	1e-18	99.4	Bacteria; Proteobacteria; Betaproteobacteria; Burkholderiales;Burkholderiaceae; Lautropia.
gi|311977507|ref|YP_003986627.1| putative GMC-type oxidoreductase [Acanthamoeba polyphaga mimivirus] gi|81999911|sp|Q5UPL2.1|YR135_MIMIV RecName: Full=Putative GMC-type oxidoreductase R135 gi|55416760|gb|AAV50410.1| choline dehydrogenase or related protein [Acanthamoeba polyphaga mimivirus] gi|308204680|gb|ADO18481.1| putative GMC-type oxidoreductase [Acanthamoeba polyphaga mimivirus]	gi|517902418|ref|WP_019072626.1| hypothetical protein	Streptomyces sp. R1-NS-10	25.51	39.9	396	204	14	1e-18	99	Bacteria; Actinobacteria; Actinobacteridae; Actinomycetales;Streptomycineae; Streptomycetaceae; Streptomyces.
gi|311977507|ref|YP_003986627.1| putative GMC-type oxidoreductase [Acanthamoeba polyphaga mimivirus] gi|81999911|sp|Q5UPL2.1|YR135_MIMIV RecName: Full=Putative GMC-type oxidoreductase R135 gi|55416760|gb|AAV50410.1| choline dehydrogenase or related protein [Acanthamoeba polyphaga mimivirus] gi|308204680|gb|ADO18481.1| putative GMC-type oxidoreductase [Acanthamoeba polyphaga mimivirus]	gi|494943034|ref|WP_007669062.1| choline dehydrogenase	alpha proteobacterium BAL199	28.5	41.97	386	204	15	1e-18	99.4	Bacteria; Proteobacteria; Alphaproteobacteria.
gi|311977507|ref|YP_003986627.1| putative GMC-type oxidoreductase [Acanthamoeba polyphaga mimivirus] gi|81999911|sp|Q5UPL2.1|YR135_MIMIV RecName: Full=Putative GMC-type oxidoreductase R135 gi|55416760|gb|AAV50410.1| choline dehydrogenase or related protein [Acanthamoeba polyphaga mimivirus] gi|308204680|gb|ADO18481.1| putative GMC-type oxidoreductase [Acanthamoeba polyphaga mimivirus]	gi|515520446|ref|WP_016953700.1| hypothetical protein	Anabaena sp. PCC 7108	27.53	44.66	356	186	14	1e-18	99.4	Bacteria; Cyanobacteria; Nostocales; Nostocaceae; Anabaena.
gi|311977507|ref|YP_003986627.1| putative GMC-type oxidoreductase [Acanthamoeba polyphaga mimivirus] gi|81999911|sp|Q5UPL2.1|YR135_MIMIV RecName: Full=Putative GMC-type oxidoreductase R135 gi|55416760|gb|AAV50410.1| choline dehydrogenase or related protein [Acanthamoeba polyphaga mimivirus] gi|308204680|gb|ADO18481.1| putative GMC-type oxidoreductase [Acanthamoeba polyphaga mimivirus]	gi|347527335|ref|YP_004834082.1| choline dehydrogenase	Sphingobium sp. SYK-6	26.63	43.91	353	187	14	1e-18	99.4	Bacteria; Proteobacteria; Alphaproteobacteria; Sphingomonadales;Sphingomonadaceae; Sphingobium.
gi|311977507|ref|YP_003986627.1| putative GMC-type oxidoreductase [Acanthamoeba polyphaga mimivirus] gi|81999911|sp|Q5UPL2.1|YR135_MIMIV RecName: Full=Putative GMC-type oxidoreductase R135 gi|55416760|gb|AAV50410.1| choline dehydrogenase or related protein [Acanthamoeba polyphaga mimivirus] gi|308204680|gb|ADO18481.1| putative GMC-type oxidoreductase [Acanthamoeba polyphaga mimivirus]	gi|575537770|gb|ETX38215.1| choline dehydrogenase	Serratia marcescens BIDMC 44	28.08	42.12	349	182	13	1e-18	99	Bacteria; Proteobacteria; Gammaproteobacteria; Enterobacteriales;Enterobacteriaceae; Serratia.
gi|311977507|ref|YP_003986627.1| putative GMC-type oxidoreductase [Acanthamoeba polyphaga mimivirus] gi|81999911|sp|Q5UPL2.1|YR135_MIMIV RecName: Full=Putative GMC-type oxidoreductase R135 gi|55416760|gb|AAV50410.1| choline dehydrogenase or related protein [Acanthamoeba polyphaga mimivirus] gi|308204680|gb|ADO18481.1| putative GMC-type oxidoreductase [Acanthamoeba polyphaga mimivirus]	gi|311108025|ref|YP_003980878.1| alcohol dehydrogenase	Achromobacter xylosoxidans A8	27.3	42.82	348	196	13	1e-18	99	Bacteria; Proteobacteria; Betaproteobacteria; Burkholderiales;Alcaligenaceae; Achromobacter.
gi|311977507|ref|YP_003986627.1| putative GMC-type oxidoreductase [Acanthamoeba polyphaga mimivirus] gi|81999911|sp|Q5UPL2.1|YR135_MIMIV RecName: Full=Putative GMC-type oxidoreductase R135 gi|55416760|gb|AAV50410.1| choline dehydrogenase or related protein [Acanthamoeba polyphaga mimivirus] gi|308204680|gb|ADO18481.1| putative GMC-type oxidoreductase [Acanthamoeba polyphaga mimivirus]	gi|550541235|ref|WP_022623249.1| choline dehydrogenase	Pantoea ananatis	27.95	40.06	347	185	11	1e-18	99.4	Bacteria; Proteobacteria; Gammaproteobacteria; Enterobacteriales;Enterobacteriaceae; Pantoea.
gi|311977507|ref|YP_003986627.1| putative GMC-type oxidoreductase [Acanthamoeba polyphaga mimivirus] gi|81999911|sp|Q5UPL2.1|YR135_MIMIV RecName: Full=Putative GMC-type oxidoreductase R135 gi|55416760|gb|AAV50410.1| choline dehydrogenase or related protein [Acanthamoeba polyphaga mimivirus] gi|308204680|gb|ADO18481.1| putative GMC-type oxidoreductase [Acanthamoeba polyphaga mimivirus]	gi|449299509|gb|EMC95522.1| hypothetical protein BAUCODRAFT_122838	Baudoinia compniacensis UAMH 10762	29.07	42.73	344	199	13	1e-18	100	Eukaryota; Fungi; Dikarya; Ascomycota; Pezizomycotina;Dothideomycetes; Dothideomycetidae; Capnodiales;Teratosphaeriaceae; mitosporic Teratosphaeriaceae; Baudoinia.
gi|311977507|ref|YP_003986627.1| putative GMC-type oxidoreductase [Acanthamoeba polyphaga mimivirus] gi|81999911|sp|Q5UPL2.1|YR135_MIMIV RecName: Full=Putative GMC-type oxidoreductase R135 gi|55416760|gb|AAV50410.1| choline dehydrogenase or related protein [Acanthamoeba polyphaga mimivirus] gi|308204680|gb|ADO18481.1| putative GMC-type oxidoreductase [Acanthamoeba polyphaga mimivirus]	gi|557221089|ref|YP_008761304.1| choline dehydrogenase	Pseudomonas sp. VLB120	28.78	40.99	344	186	12	1e-18	99.8	Bacteria; Proteobacteria; Gammaproteobacteria; Pseudomonadales;Pseudomonadaceae; Pseudomonas.
gi|311977507|ref|YP_003986627.1| putative GMC-type oxidoreductase [Acanthamoeba polyphaga mimivirus] gi|81999911|sp|Q5UPL2.1|YR135_MIMIV RecName: Full=Putative GMC-type oxidoreductase R135 gi|55416760|gb|AAV50410.1| choline dehydrogenase or related protein [Acanthamoeba polyphaga mimivirus] gi|308204680|gb|ADO18481.1| putative GMC-type oxidoreductase [Acanthamoeba polyphaga mimivirus]	gi|511762217|ref|WP_016395415.1| choline dehydrogenase	Pseudomonas plecoglossicida	28.78	41.28	344	186	12	1e-18	99.4	Bacteria; Proteobacteria; Gammaproteobacteria; Pseudomonadales;Pseudomonadaceae; Pseudomonas.
gi|311977507|ref|YP_003986627.1| putative GMC-type oxidoreductase [Acanthamoeba polyphaga mimivirus] gi|81999911|sp|Q5UPL2.1|YR135_MIMIV RecName: Full=Putative GMC-type oxidoreductase R135 gi|55416760|gb|AAV50410.1| choline dehydrogenase or related protein [Acanthamoeba polyphaga mimivirus] gi|308204680|gb|ADO18481.1| putative GMC-type oxidoreductase [Acanthamoeba polyphaga mimivirus]	gi|495368444|ref|WP_008093157.1| choline dehydrogenase	Pseudomonas sp. GM84	28.78	41.28	344	186	12	1e-18	99.4	Bacteria; Proteobacteria; Gammaproteobacteria; Pseudomonadales;Pseudomonadaceae; Pseudomonas.
gi|311977507|ref|YP_003986627.1| putative GMC-type oxidoreductase [Acanthamoeba polyphaga mimivirus] gi|81999911|sp|Q5UPL2.1|YR135_MIMIV RecName: Full=Putative GMC-type oxidoreductase R135 gi|55416760|gb|AAV50410.1| choline dehydrogenase or related protein [Acanthamoeba polyphaga mimivirus] gi|308204680|gb|ADO18481.1| putative GMC-type oxidoreductase [Acanthamoeba polyphaga mimivirus]	gi|495189005|ref|WP_007913795.1| choline dehydrogenase	Pseudomonas	29.94	40.99	344	182	12	1e-18	99.4	Bacteria; Proteobacteria; Gammaproteobacteria; Pseudomonadales;Pseudomonadaceae.
gi|311977507|ref|YP_003986627.1| putative GMC-type oxidoreductase [Acanthamoeba polyphaga mimivirus] gi|81999911|sp|Q5UPL2.1|YR135_MIMIV RecName: Full=Putative GMC-type oxidoreductase R135 gi|55416760|gb|AAV50410.1| choline dehydrogenase or related protein [Acanthamoeba polyphaga mimivirus] gi|308204680|gb|ADO18481.1| putative GMC-type oxidoreductase [Acanthamoeba polyphaga mimivirus]	gi|339323089|ref|YP_004681983.1| IclR family transcriptional regulator	Cupriavidus necator N-1	28.07	43.86	342	188	13	1e-18	99.8	Bacteria; Proteobacteria; Betaproteobacteria; Burkholderiales;Burkholderiaceae; Cupriavidus.
gi|311977507|ref|YP_003986627.1| putative GMC-type oxidoreductase [Acanthamoeba polyphaga mimivirus] gi|81999911|sp|Q5UPL2.1|YR135_MIMIV RecName: Full=Putative GMC-type oxidoreductase R135 gi|55416760|gb|AAV50410.1| choline dehydrogenase or related protein [Acanthamoeba polyphaga mimivirus] gi|308204680|gb|ADO18481.1| putative GMC-type oxidoreductase [Acanthamoeba polyphaga mimivirus]	gi|517120202|ref|WP_018309020.1| choline dehydrogenase	Cupriavidus sp. UYPR2.512	28.95	43.27	342	185	13	1e-18	99.4	Bacteria; Proteobacteria; Betaproteobacteria; Burkholderiales;Burkholderiaceae; Cupriavidus.
gi|311977507|ref|YP_003986627.1| putative GMC-type oxidoreductase [Acanthamoeba polyphaga mimivirus] gi|81999911|sp|Q5UPL2.1|YR135_MIMIV RecName: Full=Putative GMC-type oxidoreductase R135 gi|55416760|gb|AAV50410.1| choline dehydrogenase or related protein [Acanthamoeba polyphaga mimivirus] gi|308204680|gb|ADO18481.1| putative GMC-type oxidoreductase [Acanthamoeba polyphaga mimivirus]	gi|116695787|ref|YP_841363.1| glucose-methanol-choline oxidoreductase	Ralstonia eutropha H16	28.65	43.86	342	186	14	1e-18	99.4	Bacteria; Proteobacteria; Betaproteobacteria; Burkholderiales;Burkholderiaceae; Cupriavidus.
gi|311977507|ref|YP_003986627.1| putative GMC-type oxidoreductase [Acanthamoeba polyphaga mimivirus] gi|81999911|sp|Q5UPL2.1|YR135_MIMIV RecName: Full=Putative GMC-type oxidoreductase R135 gi|55416760|gb|AAV50410.1| choline dehydrogenase or related protein [Acanthamoeba polyphaga mimivirus] gi|308204680|gb|ADO18481.1| putative GMC-type oxidoreductase [Acanthamoeba polyphaga mimivirus]	gi|493253523|ref|WP_006220996.1| choline dehydrogenase	Achromobacter piechaudii	27.57	43.11	341	190	13	1e-18	99.8	Bacteria; Proteobacteria; Betaproteobacteria; Burkholderiales;Alcaligenaceae; Achromobacter.
gi|311977507|ref|YP_003986627.1| putative GMC-type oxidoreductase [Acanthamoeba polyphaga mimivirus] gi|81999911|sp|Q5UPL2.1|YR135_MIMIV RecName: Full=Putative GMC-type oxidoreductase R135 gi|55416760|gb|AAV50410.1| choline dehydrogenase or related protein [Acanthamoeba polyphaga mimivirus] gi|308204680|gb|ADO18481.1| putative GMC-type oxidoreductase [Acanthamoeba polyphaga mimivirus]	gi|568242114|gb|AHD16836.1| choline dehydrogenase	Pseudomonas sp. FGI182	28.15	42.23	341	192	11	1e-18	99.8	Bacteria; Proteobacteria; Gammaproteobacteria; Pseudomonadales;Pseudomonadaceae; Pseudomonas.
gi|311977507|ref|YP_003986627.1| putative GMC-type oxidoreductase [Acanthamoeba polyphaga mimivirus] gi|81999911|sp|Q5UPL2.1|YR135_MIMIV RecName: Full=Putative GMC-type oxidoreductase R135 gi|55416760|gb|AAV50410.1| choline dehydrogenase or related protein [Acanthamoeba polyphaga mimivirus] gi|308204680|gb|ADO18481.1| putative GMC-type oxidoreductase [Acanthamoeba polyphaga mimivirus]	gi|386014334|ref|YP_005932611.1| choline dehydrogenase	Pseudomonas putida BIRD-1	28.45	42.23	341	191	11	1e-18	99.4	Bacteria; Proteobacteria; Gammaproteobacteria; Pseudomonadales;Pseudomonadaceae; Pseudomonas.
gi|311977507|ref|YP_003986627.1| putative GMC-type oxidoreductase [Acanthamoeba polyphaga mimivirus] gi|81999911|sp|Q5UPL2.1|YR135_MIMIV RecName: Full=Putative GMC-type oxidoreductase R135 gi|55416760|gb|AAV50410.1| choline dehydrogenase or related protein [Acanthamoeba polyphaga mimivirus] gi|308204680|gb|ADO18481.1| putative GMC-type oxidoreductase [Acanthamoeba polyphaga mimivirus]	gi|490713971|ref|WP_004576738.1| choline dehydrogenase	Pseudomonas putida	28.45	42.23	341	191	11	1e-18	99.4	Bacteria; Proteobacteria; Gammaproteobacteria; Pseudomonadales;Pseudomonadaceae; Pseudomonas.
gi|311977507|ref|YP_003986627.1| putative GMC-type oxidoreductase [Acanthamoeba polyphaga mimivirus] gi|81999911|sp|Q5UPL2.1|YR135_MIMIV RecName: Full=Putative GMC-type oxidoreductase R135 gi|55416760|gb|AAV50410.1| choline dehydrogenase or related protein [Acanthamoeba polyphaga mimivirus] gi|308204680|gb|ADO18481.1| putative GMC-type oxidoreductase [Acanthamoeba polyphaga mimivirus]	gi|148550139|ref|YP_001270241.1| choline dehydrogenase	Pseudomonas putida F1	28.45	42.23	341	191	11	1e-18	99.4	Bacteria; Proteobacteria; Gammaproteobacteria; Pseudomonadales;Pseudomonadaceae; Pseudomonas.
gi|311977507|ref|YP_003986627.1| putative GMC-type oxidoreductase [Acanthamoeba polyphaga mimivirus] gi|81999911|sp|Q5UPL2.1|YR135_MIMIV RecName: Full=Putative GMC-type oxidoreductase R135 gi|55416760|gb|AAV50410.1| choline dehydrogenase or related protein [Acanthamoeba polyphaga mimivirus] gi|308204680|gb|ADO18481.1| putative GMC-type oxidoreductase [Acanthamoeba polyphaga mimivirus]	gi|402221850|gb|EJU01918.1| methanol oxidase	Dacryopinax sp. DJM-731 SS1	23.52	39.83	693	381	30	2e-18	99.4	Eukaryota; Fungi; Dikarya; Basidiomycota; Agaricomycotina;Dacrymycetes; Dacrymycetales; Dacrymycetaceae; Dacryopinax.
gi|311977507|ref|YP_003986627.1| putative GMC-type oxidoreductase [Acanthamoeba polyphaga mimivirus] gi|81999911|sp|Q5UPL2.1|YR135_MIMIV RecName: Full=Putative GMC-type oxidoreductase R135 gi|55416760|gb|AAV50410.1| choline dehydrogenase or related protein [Acanthamoeba polyphaga mimivirus] gi|308204680|gb|ADO18481.1| putative GMC-type oxidoreductase [Acanthamoeba polyphaga mimivirus]	gi|556759180|ref|XP_005974918.1| PREDICTED: choline dehydrogenase, mitochondrial-like	Pantholops hodgsonii	24.81	38.6	645	347	25	2e-18	99	Eukaryota; Metazoa; Chordata; Craniata; Vertebrata; Euteleostomi;Mammalia; Eutheria; Laurasiatheria; Cetartiodactyla; Ruminantia;Pecora; Bovidae; Antilopinae; Pantholops.
gi|311977507|ref|YP_003986627.1| putative GMC-type oxidoreductase [Acanthamoeba polyphaga mimivirus] gi|81999911|sp|Q5UPL2.1|YR135_MIMIV RecName: Full=Putative GMC-type oxidoreductase R135 gi|55416760|gb|AAV50410.1| choline dehydrogenase or related protein [Acanthamoeba polyphaga mimivirus] gi|308204680|gb|ADO18481.1| putative GMC-type oxidoreductase [Acanthamoeba polyphaga mimivirus]	gi|584411367|emb|CDM30130.1| Glucose-methanol-choline oxidoreductase	Penicillium roqueforti	27.03	42.43	370	212	13	2e-18	99.4	Eukaryota; Fungi; Dikarya; Ascomycota; Pezizomycotina;Eurotiomycetes; Eurotiomycetidae; Eurotiales; Aspergillaceae;Penicillium.
gi|311977507|ref|YP_003986627.1| putative GMC-type oxidoreductase [Acanthamoeba polyphaga mimivirus] gi|81999911|sp|Q5UPL2.1|YR135_MIMIV RecName: Full=Putative GMC-type oxidoreductase R135 gi|55416760|gb|AAV50410.1| choline dehydrogenase or related protein [Acanthamoeba polyphaga mimivirus] gi|308204680|gb|ADO18481.1| putative GMC-type oxidoreductase [Acanthamoeba polyphaga mimivirus]	gi|497922628|ref|WP_010236784.1| glucose-methanol-choline oxidoreductase	Citromicrobium bathyomarinum	24.38	43.84	365	211	11	2e-18	99	Bacteria; Proteobacteria; Alphaproteobacteria; Sphingomonadales;Sphingomonadaceae; Citromicrobium.
gi|311977507|ref|YP_003986627.1| putative GMC-type oxidoreductase [Acanthamoeba polyphaga mimivirus] gi|81999911|sp|Q5UPL2.1|YR135_MIMIV RecName: Full=Putative GMC-type oxidoreductase R135 gi|55416760|gb|AAV50410.1| choline dehydrogenase or related protein [Acanthamoeba polyphaga mimivirus] gi|308204680|gb|ADO18481.1| putative GMC-type oxidoreductase [Acanthamoeba polyphaga mimivirus]	gi|340521637|gb|EGR51871.1| GMC oxidoreductase	Trichoderma reesei QM6a	27.75	43.96	364	210	17	2e-18	99	Eukaryota; Fungi; Dikarya; Ascomycota; Pezizomycotina;Sordariomycetes; Hypocreomycetidae; Hypocreales; Hypocreaceae;Trichoderma.
gi|311977507|ref|YP_003986627.1| putative GMC-type oxidoreductase [Acanthamoeba polyphaga mimivirus] gi|81999911|sp|Q5UPL2.1|YR135_MIMIV RecName: Full=Putative GMC-type oxidoreductase R135 gi|55416760|gb|AAV50410.1| choline dehydrogenase or related protein [Acanthamoeba polyphaga mimivirus] gi|308204680|gb|ADO18481.1| putative GMC-type oxidoreductase [Acanthamoeba polyphaga mimivirus]	gi|494887667|ref|WP_007613714.1| choline dehydrogenase	Bradyrhizobium sp. WSM471	29.89	44.13	358	178	14	2e-18	98.6	Bacteria; Proteobacteria; Alphaproteobacteria; Rhizobiales;Bradyrhizobiaceae; Bradyrhizobium.
gi|311977507|ref|YP_003986627.1| putative GMC-type oxidoreductase [Acanthamoeba polyphaga mimivirus] gi|81999911|sp|Q5UPL2.1|YR135_MIMIV RecName: Full=Putative GMC-type oxidoreductase R135 gi|55416760|gb|AAV50410.1| choline dehydrogenase or related protein [Acanthamoeba polyphaga mimivirus] gi|308204680|gb|ADO18481.1| putative GMC-type oxidoreductase [Acanthamoeba polyphaga mimivirus]	gi|560142865|ref|YP_008835835.1| dehydrogenase	Pandoraea pnomenusa 3kgm	29.51	42.98	349	191	14	2e-18	98.6	Bacteria; Proteobacteria; Betaproteobacteria; Burkholderiales;Burkholderiaceae; Pandoraea.
gi|311977507|ref|YP_003986627.1| putative GMC-type oxidoreductase [Acanthamoeba polyphaga mimivirus] gi|81999911|sp|Q5UPL2.1|YR135_MIMIV RecName: Full=Putative GMC-type oxidoreductase R135 gi|55416760|gb|AAV50410.1| choline dehydrogenase or related protein [Acanthamoeba polyphaga mimivirus] gi|308204680|gb|ADO18481.1| putative GMC-type oxidoreductase [Acanthamoeba polyphaga mimivirus]	gi|440230132|ref|YP_007343925.1| choline dehydrogenase	Serratia marcescens FGI94	27.87	41.95	348	184	12	2e-18	99	Bacteria; Proteobacteria; Gammaproteobacteria; Enterobacteriales;Enterobacteriaceae; Serratia.
gi|311977507|ref|YP_003986627.1| putative GMC-type oxidoreductase [Acanthamoeba polyphaga mimivirus] gi|81999911|sp|Q5UPL2.1|YR135_MIMIV RecName: Full=Putative GMC-type oxidoreductase R135 gi|55416760|gb|AAV50410.1| choline dehydrogenase or related protein [Acanthamoeba polyphaga mimivirus] gi|308204680|gb|ADO18481.1| putative GMC-type oxidoreductase [Acanthamoeba polyphaga mimivirus]	gi|492851753|ref|WP_006005707.1| choline dehydrogenase	Glaciecola punicea	26.3	43.93	346	193	11	2e-18	98.6	Bacteria; Proteobacteria; Gammaproteobacteria; Alteromonadales;Alteromonadaceae; Glaciecola.
gi|311977507|ref|YP_003986627.1| putative GMC-type oxidoreductase [Acanthamoeba polyphaga mimivirus] gi|81999911|sp|Q5UPL2.1|YR135_MIMIV RecName: Full=Putative GMC-type oxidoreductase R135 gi|55416760|gb|AAV50410.1| choline dehydrogenase or related protein [Acanthamoeba polyphaga mimivirus] gi|308204680|gb|ADO18481.1| putative GMC-type oxidoreductase [Acanthamoeba polyphaga mimivirus]	gi|431804888|ref|YP_007231791.1| choline dehydrogenase	Pseudomonas putida HB3267	28.78	40.99	344	186	12	2e-18	98.6	Bacteria; Proteobacteria; Gammaproteobacteria; Pseudomonadales;Pseudomonadaceae; Pseudomonas.
gi|311977507|ref|YP_003986627.1| putative GMC-type oxidoreductase [Acanthamoeba polyphaga mimivirus] gi|81999911|sp|Q5UPL2.1|YR135_MIMIV RecName: Full=Putative GMC-type oxidoreductase R135 gi|55416760|gb|AAV50410.1| choline dehydrogenase or related protein [Acanthamoeba polyphaga mimivirus] gi|308204680|gb|ADO18481.1| putative GMC-type oxidoreductase [Acanthamoeba polyphaga mimivirus]	gi|494316244|ref|WP_007177101.1| choline dehydrogenase	Burkholderia sp. Ch1-1	27.7	41.4	343	189	11	2e-18	99	Bacteria; Proteobacteria; Betaproteobacteria; Burkholderiales;Burkholderiaceae; Burkholderia.
gi|311977507|ref|YP_003986627.1| putative GMC-type oxidoreductase [Acanthamoeba polyphaga mimivirus] gi|81999911|sp|Q5UPL2.1|YR135_MIMIV RecName: Full=Putative GMC-type oxidoreductase R135 gi|55416760|gb|AAV50410.1| choline dehydrogenase or related protein [Acanthamoeba polyphaga mimivirus] gi|308204680|gb|ADO18481.1| putative GMC-type oxidoreductase [Acanthamoeba polyphaga mimivirus]	gi|493070640|ref|WP_006120300.1| choline dehydrogenase	Pantoea stewartii	27.11	41.11	343	193	10	2e-18	99	Bacteria; Proteobacteria; Gammaproteobacteria; Enterobacteriales;Enterobacteriaceae; Pantoea.
gi|311977507|ref|YP_003986627.1| putative GMC-type oxidoreductase [Acanthamoeba polyphaga mimivirus] gi|81999911|sp|Q5UPL2.1|YR135_MIMIV RecName: Full=Putative GMC-type oxidoreductase R135 gi|55416760|gb|AAV50410.1| choline dehydrogenase or related protein [Acanthamoeba polyphaga mimivirus] gi|308204680|gb|ADO18481.1| putative GMC-type oxidoreductase [Acanthamoeba polyphaga mimivirus]	gi|495825790|ref|WP_008550369.1| choline dehydrogenase	Pseudovibrio sp. JE062	28.86	43.73	343	186	14	2e-18	99	Bacteria; Proteobacteria; Alphaproteobacteria; Rhodobacterales;Rhodobacteraceae; Pseudovibrio.
gi|311977507|ref|YP_003986627.1| putative GMC-type oxidoreductase [Acanthamoeba polyphaga mimivirus] gi|81999911|sp|Q5UPL2.1|YR135_MIMIV RecName: Full=Putative GMC-type oxidoreductase R135 gi|55416760|gb|AAV50410.1| choline dehydrogenase or related protein [Acanthamoeba polyphaga mimivirus] gi|308204680|gb|ADO18481.1| putative GMC-type oxidoreductase [Acanthamoeba polyphaga mimivirus]	gi|374328778|ref|YP_005078962.1| choline dehydrogenase	Pseudovibrio sp. FO-BEG1	28.86	43.73	343	186	14	2e-18	98.2	Bacteria; Proteobacteria; Alphaproteobacteria; Rhodobacterales;Rhodobacteraceae; Pseudovibrio.
gi|311977507|ref|YP_003986627.1| putative GMC-type oxidoreductase [Acanthamoeba polyphaga mimivirus] gi|81999911|sp|Q5UPL2.1|YR135_MIMIV RecName: Full=Putative GMC-type oxidoreductase R135 gi|55416760|gb|AAV50410.1| choline dehydrogenase or related protein [Acanthamoeba polyphaga mimivirus] gi|308204680|gb|ADO18481.1| putative GMC-type oxidoreductase [Acanthamoeba polyphaga mimivirus]	gi|488802182|ref|WP_002714588.1| hypothetical protein	Afipia clevelandensis	28.45	42.23	341	189	13	2e-18	99	Bacteria; Proteobacteria; Alphaproteobacteria; Rhizobiales;Bradyrhizobiaceae; Afipia.
gi|311977507|ref|YP_003986627.1| putative GMC-type oxidoreductase [Acanthamoeba polyphaga mimivirus] gi|81999911|sp|Q5UPL2.1|YR135_MIMIV RecName: Full=Putative GMC-type oxidoreductase R135 gi|55416760|gb|AAV50410.1| choline dehydrogenase or related protein [Acanthamoeba polyphaga mimivirus] gi|308204680|gb|ADO18481.1| putative GMC-type oxidoreductase [Acanthamoeba polyphaga mimivirus]	gi|552541627|ref|WP_023000091.1| choline dehydrogenase	Labrenzia	28.15	43.4	341	186	13	2e-18	98.6	Bacteria; Proteobacteria; Alphaproteobacteria; Rhodobacterales;Rhodobacteraceae.
gi|311977507|ref|YP_003986627.1| putative GMC-type oxidoreductase [Acanthamoeba polyphaga mimivirus] gi|81999911|sp|Q5UPL2.1|YR135_MIMIV RecName: Full=Putative GMC-type oxidoreductase R135 gi|55416760|gb|AAV50410.1| choline dehydrogenase or related protein [Acanthamoeba polyphaga mimivirus] gi|308204680|gb|ADO18481.1| putative GMC-type oxidoreductase [Acanthamoeba polyphaga mimivirus]	gi|558877338|ref|WP_023532909.1| choline dehydrogenase	Pseudomonas putida	28.45	42.23	341	191	11	2e-18	98.6	Bacteria; Proteobacteria; Gammaproteobacteria; Pseudomonadales;Pseudomonadaceae; Pseudomonas.
gi|311977507|ref|YP_003986627.1| putative GMC-type oxidoreductase [Acanthamoeba polyphaga mimivirus] gi|81999911|sp|Q5UPL2.1|YR135_MIMIV RecName: Full=Putative GMC-type oxidoreductase R135 gi|55416760|gb|AAV50410.1| choline dehydrogenase or related protein [Acanthamoeba polyphaga mimivirus] gi|308204680|gb|ADO18481.1| putative GMC-type oxidoreductase [Acanthamoeba polyphaga mimivirus]	gi|497370774|ref|WP_009684987.1| choline dehydrogenase	Pseudomonas sp. TJI-51	28.45	42.52	341	191	11	2e-18	98.6	Bacteria; Proteobacteria; Gammaproteobacteria; Pseudomonadales;Pseudomonadaceae; Pseudomonas.
gi|311977507|ref|YP_003986627.1| putative GMC-type oxidoreductase [Acanthamoeba polyphaga mimivirus] gi|81999911|sp|Q5UPL2.1|YR135_MIMIV RecName: Full=Putative GMC-type oxidoreductase R135 gi|55416760|gb|AAV50410.1| choline dehydrogenase or related protein [Acanthamoeba polyphaga mimivirus] gi|308204680|gb|ADO18481.1| putative GMC-type oxidoreductase [Acanthamoeba polyphaga mimivirus]	gi|220923661|ref|YP_002498963.1| glucose-methanol-choline oxidoreductase	Methylobacterium nodulans ORS 2060	28.24	41.47	340	192	10	2e-18	98.6	Bacteria; Proteobacteria; Alphaproteobacteria; Rhizobiales;Methylobacteriaceae; Methylobacterium.
gi|311977507|ref|YP_003986627.1| putative GMC-type oxidoreductase [Acanthamoeba polyphaga mimivirus] gi|81999911|sp|Q5UPL2.1|YR135_MIMIV RecName: Full=Putative GMC-type oxidoreductase R135 gi|55416760|gb|AAV50410.1| choline dehydrogenase or related protein [Acanthamoeba polyphaga mimivirus] gi|308204680|gb|ADO18481.1| putative GMC-type oxidoreductase [Acanthamoeba polyphaga mimivirus]	gi|255939792|ref|XP_002560665.1| Pc16g02950	Penicillium chrysogenum Wisconsin 54-1255	28.7	44.67	338	198	13	2e-18	99.4	Eukaryota; Fungi; Dikarya; Ascomycota; Pezizomycotina;Eurotiomycetes; Eurotiomycetidae; Eurotiales; Aspergillaceae;Penicillium; Penicillium chrysogenum complex.
gi|311977507|ref|YP_003986627.1| putative GMC-type oxidoreductase [Acanthamoeba polyphaga mimivirus] gi|81999911|sp|Q5UPL2.1|YR135_MIMIV RecName: Full=Putative GMC-type oxidoreductase R135 gi|55416760|gb|AAV50410.1| choline dehydrogenase or related protein [Acanthamoeba polyphaga mimivirus] gi|308204680|gb|ADO18481.1| putative GMC-type oxidoreductase [Acanthamoeba polyphaga mimivirus]	gi|170746779|ref|YP_001753039.1| glucose-methanol-choline oxidoreductase	Methylobacterium radiotolerans JCM 2831	29.29	41.42	338	187	11	2e-18	98.6	Bacteria; Proteobacteria; Alphaproteobacteria; Rhizobiales;Methylobacteriaceae; Methylobacterium.
gi|311977507|ref|YP_003986627.1| putative GMC-type oxidoreductase [Acanthamoeba polyphaga mimivirus] gi|81999911|sp|Q5UPL2.1|YR135_MIMIV RecName: Full=Putative GMC-type oxidoreductase R135 gi|55416760|gb|AAV50410.1| choline dehydrogenase or related protein [Acanthamoeba polyphaga mimivirus] gi|308204680|gb|ADO18481.1| putative GMC-type oxidoreductase [Acanthamoeba polyphaga mimivirus]	gi|521179105|ref|YP_008162846.1| choline dehydrogenase	Psychrobacter sp. G	23.72	37.09	666	341	25	3e-18	98.6	Bacteria; Proteobacteria; Gammaproteobacteria; Pseudomonadales;Moraxellaceae; Psychrobacter.
gi|311977507|ref|YP_003986627.1| putative GMC-type oxidoreductase [Acanthamoeba polyphaga mimivirus] gi|81999911|sp|Q5UPL2.1|YR135_MIMIV RecName: Full=Putative GMC-type oxidoreductase R135 gi|55416760|gb|AAV50410.1| choline dehydrogenase or related protein [Acanthamoeba polyphaga mimivirus] gi|308204680|gb|ADO18481.1| putative GMC-type oxidoreductase [Acanthamoeba polyphaga mimivirus]	gi|518821200|ref|WP_019977154.1| hypothetical protein	alpha proteobacterium SCGC AAA300-J04	24.26	40.69	639	361	24	3e-18	98.2	Bacteria; Proteobacteria; Alphaproteobacteria.
gi|311977507|ref|YP_003986627.1| putative GMC-type oxidoreductase [Acanthamoeba polyphaga mimivirus] gi|81999911|sp|Q5UPL2.1|YR135_MIMIV RecName: Full=Putative GMC-type oxidoreductase R135 gi|55416760|gb|AAV50410.1| choline dehydrogenase or related protein [Acanthamoeba polyphaga mimivirus] gi|308204680|gb|ADO18481.1| putative GMC-type oxidoreductase [Acanthamoeba polyphaga mimivirus]	gi|566133841|ref|WP_024004457.1| choline dehydrogenase	Advenella kashmirensis	28.69	42.63	373	207	12	3e-18	97.8	Bacteria; Proteobacteria; Betaproteobacteria; Burkholderiales;Alcaligenaceae.
gi|311977507|ref|YP_003986627.1| putative GMC-type oxidoreductase [Acanthamoeba polyphaga mimivirus] gi|81999911|sp|Q5UPL2.1|YR135_MIMIV RecName: Full=Putative GMC-type oxidoreductase R135 gi|55416760|gb|AAV50410.1| choline dehydrogenase or related protein [Acanthamoeba polyphaga mimivirus] gi|308204680|gb|ADO18481.1| putative GMC-type oxidoreductase [Acanthamoeba polyphaga mimivirus]	gi|560172638|emb|CDG11366.1| choline dehydrogenase, a flavoprotein	Serratia marcescens subsp. marcescens Db11	28.08	41.83	349	182	13	3e-18	98.2	Bacteria; Proteobacteria; Gammaproteobacteria; Enterobacteriales;Enterobacteriaceae; Serratia.
gi|311977507|ref|YP_003986627.1| putative GMC-type oxidoreductase [Acanthamoeba polyphaga mimivirus] gi|81999911|sp|Q5UPL2.1|YR135_MIMIV RecName: Full=Putative GMC-type oxidoreductase R135 gi|55416760|gb|AAV50410.1| choline dehydrogenase or related protein [Acanthamoeba polyphaga mimivirus] gi|308204680|gb|ADO18481.1| putative GMC-type oxidoreductase [Acanthamoeba polyphaga mimivirus]	gi|491103954|ref|WP_004965386.1| choline dehydrogenase	Serratia odorifera	28.16	41.95	348	183	12	3e-18	98.2	Bacteria; Proteobacteria; Gammaproteobacteria; Enterobacteriales;Enterobacteriaceae; Serratia.
gi|311977507|ref|YP_003986627.1| putative GMC-type oxidoreductase [Acanthamoeba polyphaga mimivirus] gi|81999911|sp|Q5UPL2.1|YR135_MIMIV RecName: Full=Putative GMC-type oxidoreductase R135 gi|55416760|gb|AAV50410.1| choline dehydrogenase or related protein [Acanthamoeba polyphaga mimivirus] gi|308204680|gb|ADO18481.1| putative GMC-type oxidoreductase [Acanthamoeba polyphaga mimivirus]	gi|495734287|ref|WP_008458866.1| choline dehydrogenase	Enterobacter sp. Ag1	27.67	39.77	347	186	9	3e-18	98.2	Bacteria; Proteobacteria; Gammaproteobacteria; Enterobacteriales;Enterobacteriaceae; Enterobacter.
gi|311977507|ref|YP_003986627.1| putative GMC-type oxidoreductase [Acanthamoeba polyphaga mimivirus] gi|81999911|sp|Q5UPL2.1|YR135_MIMIV RecName: Full=Putative GMC-type oxidoreductase R135 gi|55416760|gb|AAV50410.1| choline dehydrogenase or related protein [Acanthamoeba polyphaga mimivirus] gi|308204680|gb|ADO18481.1| putative GMC-type oxidoreductase [Acanthamoeba polyphaga mimivirus]	gi|514233792|ref|WP_016536441.1| choline dehydrogenase	Cedecea davisae	28.53	40.88	340	192	10	3e-18	98.6	Bacteria; Proteobacteria; Gammaproteobacteria; Enterobacteriales;Enterobacteriaceae; Cedecea.
gi|311977507|ref|YP_003986627.1| putative GMC-type oxidoreductase [Acanthamoeba polyphaga mimivirus] gi|81999911|sp|Q5UPL2.1|YR135_MIMIV RecName: Full=Putative GMC-type oxidoreductase R135 gi|55416760|gb|AAV50410.1| choline dehydrogenase or related protein [Acanthamoeba polyphaga mimivirus] gi|308204680|gb|ADO18481.1| putative GMC-type oxidoreductase [Acanthamoeba polyphaga mimivirus]	gi|527298985|gb|EPS99789.1| hypothetical protein FOMPIDRAFT_1030775	Fomitopsis pinicola FP-58527 SS1	23.48	39.75	707	401	31	4e-18	98.2	Eukaryota; Fungi; Dikarya; Basidiomycota; Agaricomycotina;Agaricomycetes; Polyporales; Fomitopsis.
gi|311977507|ref|YP_003986627.1| putative GMC-type oxidoreductase [Acanthamoeba polyphaga mimivirus] gi|81999911|sp|Q5UPL2.1|YR135_MIMIV RecName: Full=Putative GMC-type oxidoreductase R135 gi|55416760|gb|AAV50410.1| choline dehydrogenase or related protein [Acanthamoeba polyphaga mimivirus] gi|308204680|gb|ADO18481.1| putative GMC-type oxidoreductase [Acanthamoeba polyphaga mimivirus]	gi|518821662|ref|WP_019977616.1| hypothetical protein	alpha proteobacterium SCGC AAA300-J04	24.57	39.35	643	350	24	4e-18	97.8	Bacteria; Proteobacteria; Alphaproteobacteria.
gi|311977507|ref|YP_003986627.1| putative GMC-type oxidoreductase [Acanthamoeba polyphaga mimivirus] gi|81999911|sp|Q5UPL2.1|YR135_MIMIV RecName: Full=Putative GMC-type oxidoreductase R135 gi|55416760|gb|AAV50410.1| choline dehydrogenase or related protein [Acanthamoeba polyphaga mimivirus] gi|308204680|gb|ADO18481.1| putative GMC-type oxidoreductase [Acanthamoeba polyphaga mimivirus]	gi|493627142|ref|WP_006579234.1| glucose-methanol-choline oxidoreductase	Cupriavidus sp. HPC(L)	27.92	41.88	351	195	12	4e-18	97.8	Bacteria; Proteobacteria; Betaproteobacteria; Burkholderiales;Burkholderiaceae; Cupriavidus.
gi|311977507|ref|YP_003986627.1| putative GMC-type oxidoreductase [Acanthamoeba polyphaga mimivirus] gi|81999911|sp|Q5UPL2.1|YR135_MIMIV RecName: Full=Putative GMC-type oxidoreductase R135 gi|55416760|gb|AAV50410.1| choline dehydrogenase or related protein [Acanthamoeba polyphaga mimivirus] gi|308204680|gb|ADO18481.1| putative GMC-type oxidoreductase [Acanthamoeba polyphaga mimivirus]	gi|27382996|ref|NP_774525.1| oxidoreductase	Bradyrhizobium diazoefficiens USDA 110	27.78	43.27	342	188	13	4e-18	97.4	Bacteria; Proteobacteria; Alphaproteobacteria; Rhizobiales;Bradyrhizobiaceae; Bradyrhizobium.
gi|311977507|ref|YP_003986627.1| putative GMC-type oxidoreductase [Acanthamoeba polyphaga mimivirus] gi|81999911|sp|Q5UPL2.1|YR135_MIMIV RecName: Full=Putative GMC-type oxidoreductase R135 gi|55416760|gb|AAV50410.1| choline dehydrogenase or related protein [Acanthamoeba polyphaga mimivirus] gi|308204680|gb|ADO18481.1| putative GMC-type oxidoreductase [Acanthamoeba polyphaga mimivirus]	gi|90425275|ref|YP_533645.1| glucose-methanol-choline oxidoreductase	Rhodopseudomonas palustris BisB18	27.14	41.3	339	192	9	4e-18	97.8	Bacteria; Proteobacteria; Alphaproteobacteria; Rhizobiales;Bradyrhizobiaceae; Rhodopseudomonas.
gi|311977507|ref|YP_003986627.1| putative GMC-type oxidoreductase [Acanthamoeba polyphaga mimivirus] gi|81999911|sp|Q5UPL2.1|YR135_MIMIV RecName: Full=Putative GMC-type oxidoreductase R135 gi|55416760|gb|AAV50410.1| choline dehydrogenase or related protein [Acanthamoeba polyphaga mimivirus] gi|308204680|gb|ADO18481.1| putative GMC-type oxidoreductase [Acanthamoeba polyphaga mimivirus]	gi|544767450|ref|WP_021192771.1| choline dehydrogenase	Ralstonia sp. AU12-08	26.15	37.88	520	283	19	5e-18	97.4	Bacteria; Proteobacteria; Betaproteobacteria; Burkholderiales;Burkholderiaceae; Ralstonia.
gi|311977507|ref|YP_003986627.1| putative GMC-type oxidoreductase [Acanthamoeba polyphaga mimivirus] gi|81999911|sp|Q5UPL2.1|YR135_MIMIV RecName: Full=Putative GMC-type oxidoreductase R135 gi|55416760|gb|AAV50410.1| choline dehydrogenase or related protein [Acanthamoeba polyphaga mimivirus] gi|308204680|gb|ADO18481.1| putative GMC-type oxidoreductase [Acanthamoeba polyphaga mimivirus]	gi|517240135|ref|WP_018428953.1| choline dehydrogenase	Hoeflea sp. 108	27.09	44.38	347	186	13	5e-18	97.4	Bacteria; Proteobacteria; Alphaproteobacteria; Rhizobiales;Phyllobacteriaceae; Hoeflea.
gi|311977507|ref|YP_003986627.1| putative GMC-type oxidoreductase [Acanthamoeba polyphaga mimivirus] gi|81999911|sp|Q5UPL2.1|YR135_MIMIV RecName: Full=Putative GMC-type oxidoreductase R135 gi|55416760|gb|AAV50410.1| choline dehydrogenase or related protein [Acanthamoeba polyphaga mimivirus] gi|308204680|gb|ADO18481.1| putative GMC-type oxidoreductase [Acanthamoeba polyphaga mimivirus]	gi|299738263|ref|XP_001838223.2| alcohol oxidase	Coprinopsis cinerea okayama7#130	23.15	40.81	691	380	31	6e-18	97.4	Eukaryota; Fungi; Dikarya; Basidiomycota; Agaricomycotina;Agaricomycetes; Agaricomycetidae; Agaricales; Psathyrellaceae;Coprinopsis.
gi|311977507|ref|YP_003986627.1| putative GMC-type oxidoreductase [Acanthamoeba polyphaga mimivirus] gi|81999911|sp|Q5UPL2.1|YR135_MIMIV RecName: Full=Putative GMC-type oxidoreductase R135 gi|55416760|gb|AAV50410.1| choline dehydrogenase or related protein [Acanthamoeba polyphaga mimivirus] gi|308204680|gb|ADO18481.1| putative GMC-type oxidoreductase [Acanthamoeba polyphaga mimivirus]	gi|389738898|gb|EIM80093.1| alcohol oxidase	Stereum hirsutum FP-91666 SS1	26.33	41.06	414	227	18	6e-18	97.4	Eukaryota; Fungi; Dikarya; Basidiomycota; Agaricomycotina;Agaricomycetes; Russulales; Stereaceae; Stereum.
gi|311977507|ref|YP_003986627.1| putative GMC-type oxidoreductase [Acanthamoeba polyphaga mimivirus] gi|81999911|sp|Q5UPL2.1|YR135_MIMIV RecName: Full=Putative GMC-type oxidoreductase R135 gi|55416760|gb|AAV50410.1| choline dehydrogenase or related protein [Acanthamoeba polyphaga mimivirus] gi|308204680|gb|ADO18481.1| putative GMC-type oxidoreductase [Acanthamoeba polyphaga mimivirus]	gi|518795885|ref|WP_019951839.1| choline dehydrogenase	Kushneria aurantia	27.59	41.09	348	183	11	6e-18	97.4	Bacteria; Proteobacteria; Gammaproteobacteria; Oceanospirillales;Halomonadaceae; Kushneria.
gi|311977507|ref|YP_003986627.1| putative GMC-type oxidoreductase [Acanthamoeba polyphaga mimivirus] gi|81999911|sp|Q5UPL2.1|YR135_MIMIV RecName: Full=Putative GMC-type oxidoreductase R135 gi|55416760|gb|AAV50410.1| choline dehydrogenase or related protein [Acanthamoeba polyphaga mimivirus] gi|308204680|gb|ADO18481.1| putative GMC-type oxidoreductase [Acanthamoeba polyphaga mimivirus]	gi|546176805|ref|WP_021817567.1| hypothetical protein	Halomonas sp. BJGMM-B45	28.61	43.93	346	187	14	6e-18	97.1	Bacteria; Proteobacteria; Gammaproteobacteria; Oceanospirillales;Halomonadaceae; Halomonas.
gi|311977507|ref|YP_003986627.1| putative GMC-type oxidoreductase [Acanthamoeba polyphaga mimivirus] gi|81999911|sp|Q5UPL2.1|YR135_MIMIV RecName: Full=Putative GMC-type oxidoreductase R135 gi|55416760|gb|AAV50410.1| choline dehydrogenase or related protein [Acanthamoeba polyphaga mimivirus] gi|308204680|gb|ADO18481.1| putative GMC-type oxidoreductase [Acanthamoeba polyphaga mimivirus]	gi|516091004|ref|WP_017521584.1| choline dehydrogenase	Pseudomonas nitroreducens	27.35	40.29	340	196	10	6e-18	97.4	Bacteria; Proteobacteria; Gammaproteobacteria; Pseudomonadales;Pseudomonadaceae; Pseudomonas.
gi|311977507|ref|YP_003986627.1| putative GMC-type oxidoreductase [Acanthamoeba polyphaga mimivirus] gi|81999911|sp|Q5UPL2.1|YR135_MIMIV RecName: Full=Putative GMC-type oxidoreductase R135 gi|55416760|gb|AAV50410.1| choline dehydrogenase or related protein [Acanthamoeba polyphaga mimivirus] gi|308204680|gb|ADO18481.1| putative GMC-type oxidoreductase [Acanthamoeba polyphaga mimivirus]	gi|496160707|ref|WP_008885214.1| choline dehydrogenase	Citreicella sp. SE45	28.91	44.25	339	188	15	6e-18	97.1	Bacteria; Proteobacteria; Alphaproteobacteria; Rhodobacterales;Rhodobacteraceae; Citreicella.
gi|311977507|ref|YP_003986627.1| putative GMC-type oxidoreductase [Acanthamoeba polyphaga mimivirus] gi|81999911|sp|Q5UPL2.1|YR135_MIMIV RecName: Full=Putative GMC-type oxidoreductase R135 gi|55416760|gb|AAV50410.1| choline dehydrogenase or related protein [Acanthamoeba polyphaga mimivirus] gi|308204680|gb|ADO18481.1| putative GMC-type oxidoreductase [Acanthamoeba polyphaga mimivirus]	gi|494435225|ref|WP_007228504.1| GMC oxidoreductase	marine gamma proteobacterium HTCC2148	26.84	45.13	339	198	11	6e-18	97.4	Bacteria; Proteobacteria; Gammaproteobacteria; OMG group; OM60clade.
gi|311977507|ref|YP_003986627.1| putative GMC-type oxidoreductase [Acanthamoeba polyphaga mimivirus] gi|81999911|sp|Q5UPL2.1|YR135_MIMIV RecName: Full=Putative GMC-type oxidoreductase R135 gi|55416760|gb|AAV50410.1| choline dehydrogenase or related protein [Acanthamoeba polyphaga mimivirus] gi|308204680|gb|ADO18481.1| putative GMC-type oxidoreductase [Acanthamoeba polyphaga mimivirus]	gi|554901240|gb|ESK84078.1| alcohol oxidase	Moniliophthora roreri MCA 2997	23.83	41.67	684	390	33	7e-18	97.4	Eukaryota; Fungi; Dikarya; Basidiomycota; Agaricomycotina;Agaricomycetes; Agaricomycetidae; Agaricales; Marasmiaceae;mitosporic Marasmiaceae; Moniliophthora.
gi|311977507|ref|YP_003986627.1| putative GMC-type oxidoreductase [Acanthamoeba polyphaga mimivirus] gi|81999911|sp|Q5UPL2.1|YR135_MIMIV RecName: Full=Putative GMC-type oxidoreductase R135 gi|55416760|gb|AAV50410.1| choline dehydrogenase or related protein [Acanthamoeba polyphaga mimivirus] gi|308204680|gb|ADO18481.1| putative GMC-type oxidoreductase [Acanthamoeba polyphaga mimivirus]	gi|515970222|ref|WP_017400805.1| choline dehydrogenase	Acinetobacter radioresistens	23.96	36.24	676	345	28	7e-18	97.1	Bacteria; Proteobacteria; Gammaproteobacteria; Pseudomonadales;Moraxellaceae; Acinetobacter.
gi|311977507|ref|YP_003986627.1| putative GMC-type oxidoreductase [Acanthamoeba polyphaga mimivirus] gi|81999911|sp|Q5UPL2.1|YR135_MIMIV RecName: Full=Putative GMC-type oxidoreductase R135 gi|55416760|gb|AAV50410.1| choline dehydrogenase or related protein [Acanthamoeba polyphaga mimivirus] gi|308204680|gb|ADO18481.1| putative GMC-type oxidoreductase [Acanthamoeba polyphaga mimivirus]	gi|494072379|ref|WP_007014436.1| hypothetical protein	Novosphingobium pentaromativorans	26.87	41.83	361	188	12	7e-18	97.1	Bacteria; Proteobacteria; Alphaproteobacteria; Sphingomonadales;Sphingomonadaceae; Novosphingobium.
gi|311977507|ref|YP_003986627.1| putative GMC-type oxidoreductase [Acanthamoeba polyphaga mimivirus] gi|81999911|sp|Q5UPL2.1|YR135_MIMIV RecName: Full=Putative GMC-type oxidoreductase R135 gi|55416760|gb|AAV50410.1| choline dehydrogenase or related protein [Acanthamoeba polyphaga mimivirus] gi|308204680|gb|ADO18481.1| putative GMC-type oxidoreductase [Acanthamoeba polyphaga mimivirus]	gi|146282113|ref|YP_001172266.1| choline dehydrogenase	Pseudomonas stutzeri A1501	27.38	40.92	347	186	12	7e-18	97.1	Bacteria; Proteobacteria; Gammaproteobacteria; Pseudomonadales;Pseudomonadaceae; Pseudomonas.
gi|311977507|ref|YP_003986627.1| putative GMC-type oxidoreductase [Acanthamoeba polyphaga mimivirus] gi|81999911|sp|Q5UPL2.1|YR135_MIMIV RecName: Full=Putative GMC-type oxidoreductase R135 gi|55416760|gb|AAV50410.1| choline dehydrogenase or related protein [Acanthamoeba polyphaga mimivirus] gi|308204680|gb|ADO18481.1| putative GMC-type oxidoreductase [Acanthamoeba polyphaga mimivirus]	gi|520865710|ref|WP_020306095.1| choline dehydrogenase	Pseudomonas stutzeri	27.38	40.92	347	186	12	7e-18	97.1	Bacteria; Proteobacteria; Gammaproteobacteria; Pseudomonadales;Pseudomonadaceae; Pseudomonas.
gi|311977507|ref|YP_003986627.1| putative GMC-type oxidoreductase [Acanthamoeba polyphaga mimivirus] gi|81999911|sp|Q5UPL2.1|YR135_MIMIV RecName: Full=Putative GMC-type oxidoreductase R135 gi|55416760|gb|AAV50410.1| choline dehydrogenase or related protein [Acanthamoeba polyphaga mimivirus] gi|308204680|gb|ADO18481.1| putative GMC-type oxidoreductase [Acanthamoeba polyphaga mimivirus]	gi|187919761|ref|YP_001888792.1| choline dehydrogenase	Burkholderia phytofirmans PsJN	27.41	41.11	343	190	11	7e-18	97.1	Bacteria; Proteobacteria; Betaproteobacteria; Burkholderiales;Burkholderiaceae; Burkholderia.
gi|311977507|ref|YP_003986627.1| putative GMC-type oxidoreductase [Acanthamoeba polyphaga mimivirus] gi|81999911|sp|Q5UPL2.1|YR135_MIMIV RecName: Full=Putative GMC-type oxidoreductase R135 gi|55416760|gb|AAV50410.1| choline dehydrogenase or related protein [Acanthamoeba polyphaga mimivirus] gi|308204680|gb|ADO18481.1| putative GMC-type oxidoreductase [Acanthamoeba polyphaga mimivirus]	gi|518935818|ref|WP_020091693.1| choline dehydrogenase	Methylobacterium sp. 285MFTsu5.1	28.82	40.59	340	186	11	7e-18	97.1	Bacteria; Proteobacteria; Alphaproteobacteria; Rhizobiales;Methylobacteriaceae; Methylobacterium.
gi|311977507|ref|YP_003986627.1| putative GMC-type oxidoreductase [Acanthamoeba polyphaga mimivirus] gi|81999911|sp|Q5UPL2.1|YR135_MIMIV RecName: Full=Putative GMC-type oxidoreductase R135 gi|55416760|gb|AAV50410.1| choline dehydrogenase or related protein [Acanthamoeba polyphaga mimivirus] gi|308204680|gb|ADO18481.1| putative GMC-type oxidoreductase [Acanthamoeba polyphaga mimivirus]	gi|495225789|ref|WP_007950561.1| choline dehydrogenase	Pseudomonas sp. GM25	24.62	37.54	658	352	25	8e-18	96.7	Bacteria; Proteobacteria; Gammaproteobacteria; Pseudomonadales;Pseudomonadaceae; Pseudomonas.
gi|311977507|ref|YP_003986627.1| putative GMC-type oxidoreductase [Acanthamoeba polyphaga mimivirus] gi|81999911|sp|Q5UPL2.1|YR135_MIMIV RecName: Full=Putative GMC-type oxidoreductase R135 gi|55416760|gb|AAV50410.1| choline dehydrogenase or related protein [Acanthamoeba polyphaga mimivirus] gi|308204680|gb|ADO18481.1| putative GMC-type oxidoreductase [Acanthamoeba polyphaga mimivirus]	gi|348689701|gb|EGZ29515.1| hypothetical protein PHYSODRAFT_471041	Phytophthora sojae	25.72	44.8	346	194	13	8e-18	97.1	Eukaryota; Stramenopiles; Oomycetes; Peronosporales; Phytophthora.
gi|311977507|ref|YP_003986627.1| putative GMC-type oxidoreductase [Acanthamoeba polyphaga mimivirus] gi|81999911|sp|Q5UPL2.1|YR135_MIMIV RecName: Full=Putative GMC-type oxidoreductase R135 gi|55416760|gb|AAV50410.1| choline dehydrogenase or related protein [Acanthamoeba polyphaga mimivirus] gi|308204680|gb|ADO18481.1| putative GMC-type oxidoreductase [Acanthamoeba polyphaga mimivirus]	gi|491026386|ref|WP_004888079.1| choline dehydrogenase	Pseudomonas viridiflava	28.86	40.52	343	187	12	8e-18	97.1	Bacteria; Proteobacteria; Gammaproteobacteria; Pseudomonadales;Pseudomonadaceae; Pseudomonas.
gi|311977507|ref|YP_003986627.1| putative GMC-type oxidoreductase [Acanthamoeba polyphaga mimivirus] gi|81999911|sp|Q5UPL2.1|YR135_MIMIV RecName: Full=Putative GMC-type oxidoreductase R135 gi|55416760|gb|AAV50410.1| choline dehydrogenase or related protein [Acanthamoeba polyphaga mimivirus] gi|308204680|gb|ADO18481.1| putative GMC-type oxidoreductase [Acanthamoeba polyphaga mimivirus]	gi|515638368|ref|WP_017070968.1| choline dehydrogenase	Vibrio crassostreae	25.82	41.84	337	198	11	9e-18	96.7	Bacteria; Proteobacteria; Gammaproteobacteria; Vibrionales;Vibrionaceae; Vibrio.
gi|311977507|ref|YP_003986627.1| putative GMC-type oxidoreductase [Acanthamoeba polyphaga mimivirus] gi|81999911|sp|Q5UPL2.1|YR135_MIMIV RecName: Full=Putative GMC-type oxidoreductase R135 gi|55416760|gb|AAV50410.1| choline dehydrogenase or related protein [Acanthamoeba polyphaga mimivirus] gi|308204680|gb|ADO18481.1| putative GMC-type oxidoreductase [Acanthamoeba polyphaga mimivirus]	gi|515660973|ref|WP_017093573.1| choline dehydrogenase	Vibrio splendidus	26.41	41.84	337	196	11	9e-18	96.7	Bacteria; Proteobacteria; Gammaproteobacteria; Vibrionales;Vibrionaceae; Vibrio.
gi|311977507|ref|YP_003986627.1| putative GMC-type oxidoreductase [Acanthamoeba polyphaga mimivirus] gi|81999911|sp|Q5UPL2.1|YR135_MIMIV RecName: Full=Putative GMC-type oxidoreductase R135 gi|55416760|gb|AAV50410.1| choline dehydrogenase or related protein [Acanthamoeba polyphaga mimivirus] gi|308204680|gb|ADO18481.1| putative GMC-type oxidoreductase [Acanthamoeba polyphaga mimivirus]	gi|496180777|ref|WP_008905284.1| choline dehydrogenase	Acidovorax sp. NO-1	27.05	40.94	403	219	14	1e-17	96.3	Bacteria; Proteobacteria; Betaproteobacteria; Burkholderiales;Comamonadaceae; Acidovorax.
gi|311977507|ref|YP_003986627.1| putative GMC-type oxidoreductase [Acanthamoeba polyphaga mimivirus] gi|81999911|sp|Q5UPL2.1|YR135_MIMIV RecName: Full=Putative GMC-type oxidoreductase R135 gi|55416760|gb|AAV50410.1| choline dehydrogenase or related protein [Acanthamoeba polyphaga mimivirus] gi|308204680|gb|ADO18481.1| putative GMC-type oxidoreductase [Acanthamoeba polyphaga mimivirus]	gi|398391552|ref|XP_003849236.1| hypothetical protein MYCGRDRAFT_49038	Zymoseptoria tritici IPO323	28.57	42.86	350	198	13	1e-17	96.3	Eukaryota; Fungi; Dikarya; Ascomycota; Pezizomycotina;Dothideomycetes; Dothideomycetidae; Capnodiales;Mycosphaerellaceae; Zymoseptoria.
gi|311977507|ref|YP_003986627.1| putative GMC-type oxidoreductase [Acanthamoeba polyphaga mimivirus] gi|81999911|sp|Q5UPL2.1|YR135_MIMIV RecName: Full=Putative GMC-type oxidoreductase R135 gi|55416760|gb|AAV50410.1| choline dehydrogenase or related protein [Acanthamoeba polyphaga mimivirus] gi|308204680|gb|ADO18481.1| putative GMC-type oxidoreductase [Acanthamoeba polyphaga mimivirus]	gi|386020379|ref|YP_005938403.1| choline dehydrogenase	Pseudomonas stutzeri DSM 4166	27.09	40.35	347	187	11	1e-17	95.9	Bacteria; Proteobacteria; Gammaproteobacteria; Pseudomonadales;Pseudomonadaceae; Pseudomonas.
gi|311977507|ref|YP_003986627.1| putative GMC-type oxidoreductase [Acanthamoeba polyphaga mimivirus] gi|81999911|sp|Q5UPL2.1|YR135_MIMIV RecName: Full=Putative GMC-type oxidoreductase R135 gi|55416760|gb|AAV50410.1| choline dehydrogenase or related protein [Acanthamoeba polyphaga mimivirus] gi|308204680|gb|ADO18481.1| putative GMC-type oxidoreductase [Acanthamoeba polyphaga mimivirus]	gi|584405889|emb|CDM38530.1| Glucose-methanol-choline oxidoreductase	Penicillium roqueforti	25.95	41.11	343	214	10	1e-17	96.3	Eukaryota; Fungi; Dikarya; Ascomycota; Pezizomycotina;Eurotiomycetes; Eurotiomycetidae; Eurotiales; Aspergillaceae;Penicillium.
gi|311977507|ref|YP_003986627.1| putative GMC-type oxidoreductase [Acanthamoeba polyphaga mimivirus] gi|81999911|sp|Q5UPL2.1|YR135_MIMIV RecName: Full=Putative GMC-type oxidoreductase R135 gi|55416760|gb|AAV50410.1| choline dehydrogenase or related protein [Acanthamoeba polyphaga mimivirus] gi|308204680|gb|ADO18481.1| putative GMC-type oxidoreductase [Acanthamoeba polyphaga mimivirus]	gi|496111143|ref|WP_008835650.1| choline dehydrogenase	Mesorhizobium alhagi	27.49	45.03	342	187	13	1e-17	96.3	Bacteria; Proteobacteria; Alphaproteobacteria; Rhizobiales;Phyllobacteriaceae; Mesorhizobium.
gi|311977507|ref|YP_003986627.1| putative GMC-type oxidoreductase [Acanthamoeba polyphaga mimivirus] gi|81999911|sp|Q5UPL2.1|YR135_MIMIV RecName: Full=Putative GMC-type oxidoreductase R135 gi|55416760|gb|AAV50410.1| choline dehydrogenase or related protein [Acanthamoeba polyphaga mimivirus] gi|308204680|gb|ADO18481.1| putative GMC-type oxidoreductase [Acanthamoeba polyphaga mimivirus]	gi|495078779|ref|WP_007803604.1| choline dehydrogenase	Pelagibaca bermudensis	29.71	44.71	340	184	16	1e-17	96.3	Bacteria; Proteobacteria; Alphaproteobacteria; Rhodobacterales;Rhodobacteraceae; Pelagibaca.
gi|311977507|ref|YP_003986627.1| putative GMC-type oxidoreductase [Acanthamoeba polyphaga mimivirus] gi|81999911|sp|Q5UPL2.1|YR135_MIMIV RecName: Full=Putative GMC-type oxidoreductase R135 gi|55416760|gb|AAV50410.1| choline dehydrogenase or related protein [Acanthamoeba polyphaga mimivirus] gi|308204680|gb|ADO18481.1| putative GMC-type oxidoreductase [Acanthamoeba polyphaga mimivirus]	gi|496386639|ref|WP_009095629.1| choline dehydrogenase	Halomonas sp. GFAJ-1	26.84	43.66	339	197	11	1e-17	96.3	Bacteria; Proteobacteria; Gammaproteobacteria; Oceanospirillales;Halomonadaceae; Halomonas.
gi|311977507|ref|YP_003986627.1| putative GMC-type oxidoreductase [Acanthamoeba polyphaga mimivirus] gi|81999911|sp|Q5UPL2.1|YR135_MIMIV RecName: Full=Putative GMC-type oxidoreductase R135 gi|55416760|gb|AAV50410.1| choline dehydrogenase or related protein [Acanthamoeba polyphaga mimivirus] gi|308204680|gb|ADO18481.1| putative GMC-type oxidoreductase [Acanthamoeba polyphaga mimivirus]	gi|515627526|ref|WP_017060126.1| choline dehydrogenase	Vibrio crassostreae	26.11	41.84	337	197	11	1e-17	96.3	Bacteria; Proteobacteria; Gammaproteobacteria; Vibrionales;Vibrionaceae; Vibrio.
gi|311977507|ref|YP_003986627.1| putative GMC-type oxidoreductase [Acanthamoeba polyphaga mimivirus] gi|81999911|sp|Q5UPL2.1|YR135_MIMIV RecName: Full=Putative GMC-type oxidoreductase R135 gi|55416760|gb|AAV50410.1| choline dehydrogenase or related protein [Acanthamoeba polyphaga mimivirus] gi|308204680|gb|ADO18481.1| putative GMC-type oxidoreductase [Acanthamoeba polyphaga mimivirus]	gi|515649563|ref|WP_017082163.1| choline dehydrogenase	Vibrio splendidus	26.41	41.84	337	196	11	1e-17	96.3	Bacteria; Proteobacteria; Gammaproteobacteria; Vibrionales;Vibrionaceae; Vibrio.
gi|311977507|ref|YP_003986627.1| putative GMC-type oxidoreductase [Acanthamoeba polyphaga mimivirus] gi|81999911|sp|Q5UPL2.1|YR135_MIMIV RecName: Full=Putative GMC-type oxidoreductase R135 gi|55416760|gb|AAV50410.1| choline dehydrogenase or related protein [Acanthamoeba polyphaga mimivirus] gi|308204680|gb|ADO18481.1| putative GMC-type oxidoreductase [Acanthamoeba polyphaga mimivirus]	gi|515643377|ref|WP_017075977.1| choline dehydrogenase	Vibrio splendidus	26.41	42.14	337	196	11	1e-17	96.3	Bacteria; Proteobacteria; Gammaproteobacteria; Vibrionales;Vibrionaceae; Vibrio.
gi|311977507|ref|YP_003986627.1| putative GMC-type oxidoreductase [Acanthamoeba polyphaga mimivirus] gi|81999911|sp|Q5UPL2.1|YR135_MIMIV RecName: Full=Putative GMC-type oxidoreductase R135 gi|55416760|gb|AAV50410.1| choline dehydrogenase or related protein [Acanthamoeba polyphaga mimivirus] gi|308204680|gb|ADO18481.1| putative GMC-type oxidoreductase [Acanthamoeba polyphaga mimivirus]	gi|491168983|ref|WP_005027353.1| choline dehydrogenase	Acinetobacter radioresistens	23.82	36.24	676	346	28	2e-17	95.9	Bacteria; Proteobacteria; Gammaproteobacteria; Pseudomonadales;Moraxellaceae; Acinetobacter.
gi|311977507|ref|YP_003986627.1| putative GMC-type oxidoreductase [Acanthamoeba polyphaga mimivirus] gi|81999911|sp|Q5UPL2.1|YR135_MIMIV RecName: Full=Putative GMC-type oxidoreductase R135 gi|55416760|gb|AAV50410.1| choline dehydrogenase or related protein [Acanthamoeba polyphaga mimivirus] gi|308204680|gb|ADO18481.1| putative GMC-type oxidoreductase [Acanthamoeba polyphaga mimivirus]	gi|494493730|ref|WP_007283199.1| L-sorbose dehydrogenase	Gluconobacter thailandicus	25	37.73	660	333	28	2e-17	95.9	Bacteria; Proteobacteria; Alphaproteobacteria; Rhodospirillales;Acetobacteraceae; Gluconobacter.
gi|311977507|ref|YP_003986627.1| putative GMC-type oxidoreductase [Acanthamoeba polyphaga mimivirus] gi|81999911|sp|Q5UPL2.1|YR135_MIMIV RecName: Full=Putative GMC-type oxidoreductase R135 gi|55416760|gb|AAV50410.1| choline dehydrogenase or related protein [Acanthamoeba polyphaga mimivirus] gi|308204680|gb|ADO18481.1| putative GMC-type oxidoreductase [Acanthamoeba polyphaga mimivirus]	gi|357625795|gb|EHJ76115.1| hypothetical protein KGM_12805	Danaus plexippus	22.31	38.24	659	407	22	2e-17	95.5	Eukaryota; Metazoa; Ecdysozoa; Arthropoda; Hexapoda; Insecta;Pterygota; Neoptera; Endopterygota; Lepidoptera; Glossata;Ditrysia; Papilionoidea; Nymphalidae; Danainae; Danaini; Danaina;Danaus; Danaus.
gi|311977507|ref|YP_003986627.1| putative GMC-type oxidoreductase [Acanthamoeba polyphaga mimivirus] gi|81999911|sp|Q5UPL2.1|YR135_MIMIV RecName: Full=Putative GMC-type oxidoreductase R135 gi|55416760|gb|AAV50410.1| choline dehydrogenase or related protein [Acanthamoeba polyphaga mimivirus] gi|308204680|gb|ADO18481.1| putative GMC-type oxidoreductase [Acanthamoeba polyphaga mimivirus]	gi|71065289|ref|YP_264016.1| choline dehydrogenase	Psychrobacter arcticus 273-4	23.71	37.99	658	341	27	2e-17	95.5	Bacteria; Proteobacteria; Gammaproteobacteria; Pseudomonadales;Moraxellaceae; Psychrobacter.
gi|311977507|ref|YP_003986627.1| putative GMC-type oxidoreductase [Acanthamoeba polyphaga mimivirus] gi|81999911|sp|Q5UPL2.1|YR135_MIMIV RecName: Full=Putative GMC-type oxidoreductase R135 gi|55416760|gb|AAV50410.1| choline dehydrogenase or related protein [Acanthamoeba polyphaga mimivirus] gi|308204680|gb|ADO18481.1| putative GMC-type oxidoreductase [Acanthamoeba polyphaga mimivirus]	gi|489295702|ref|WP_003203212.1| oxidoreductase	Bacillus mycoides	23.36	39.69	655	370	25	2e-17	95.5	Bacteria; Firmicutes; Bacilli; Bacillales; Bacillaceae; Bacillus;Bacillus cereus group.
gi|311977507|ref|YP_003986627.1| putative GMC-type oxidoreductase [Acanthamoeba polyphaga mimivirus] gi|81999911|sp|Q5UPL2.1|YR135_MIMIV RecName: Full=Putative GMC-type oxidoreductase R135 gi|55416760|gb|AAV50410.1| choline dehydrogenase or related protein [Acanthamoeba polyphaga mimivirus] gi|308204680|gb|ADO18481.1| putative GMC-type oxidoreductase [Acanthamoeba polyphaga mimivirus]	gi|393232782|gb|EJD40360.1| putative methanol oxidase	Auricularia delicata TFB-10046 SS5	25	41.9	420	257	13	2e-17	95.5	Eukaryota; Fungi; Dikarya; Basidiomycota; Agaricomycotina;Agaricomycetes; Auriculariales; Auriculariaceae; Auricularia.
gi|311977507|ref|YP_003986627.1| putative GMC-type oxidoreductase [Acanthamoeba polyphaga mimivirus] gi|81999911|sp|Q5UPL2.1|YR135_MIMIV RecName: Full=Putative GMC-type oxidoreductase R135 gi|55416760|gb|AAV50410.1| choline dehydrogenase or related protein [Acanthamoeba polyphaga mimivirus] gi|308204680|gb|ADO18481.1| putative GMC-type oxidoreductase [Acanthamoeba polyphaga mimivirus]	gi|407918069|gb|EKG11357.1| Glucose-methanol-choline oxidoreductase	Macrophomina phaseolina MS6	25.93	42.33	378	233	11	2e-17	95.5	Eukaryota; Fungi; Dikarya; Ascomycota; Pezizomycotina;Dothideomycetes; Dothideomycetes incertae sedis; Botryosphaeriales;Botryosphaeriaceae; Macrophomina.
gi|311977507|ref|YP_003986627.1| putative GMC-type oxidoreductase [Acanthamoeba polyphaga mimivirus] gi|81999911|sp|Q5UPL2.1|YR135_MIMIV RecName: Full=Putative GMC-type oxidoreductase R135 gi|55416760|gb|AAV50410.1| choline dehydrogenase or related protein [Acanthamoeba polyphaga mimivirus] gi|308204680|gb|ADO18481.1| putative GMC-type oxidoreductase [Acanthamoeba polyphaga mimivirus]	gi|497353990|ref|WP_009668203.1| choline dehydrogenase	Oxalobacteraceae bacterium IMCC9480	28.77	43.59	351	194	15	2e-17	95.9	Bacteria; Proteobacteria; Betaproteobacteria; Burkholderiales;Oxalobacteraceae.
gi|311977507|ref|YP_003986627.1| putative GMC-type oxidoreductase [Acanthamoeba polyphaga mimivirus] gi|81999911|sp|Q5UPL2.1|YR135_MIMIV RecName: Full=Putative GMC-type oxidoreductase R135 gi|55416760|gb|AAV50410.1| choline dehydrogenase or related protein [Acanthamoeba polyphaga mimivirus] gi|308204680|gb|ADO18481.1| putative GMC-type oxidoreductase [Acanthamoeba polyphaga mimivirus]	gi|490227993|ref|WP_004126341.1| glucose-methanol-choline oxidoreductase	Rhizobium freirei	28.21	42.74	351	196	13	2e-17	95.9	Bacteria; Proteobacteria; Alphaproteobacteria; Rhizobiales;Rhizobiaceae; Rhizobium/Agrobacterium group; Rhizobium.
gi|311977507|ref|YP_003986627.1| putative GMC-type oxidoreductase [Acanthamoeba polyphaga mimivirus] gi|81999911|sp|Q5UPL2.1|YR135_MIMIV RecName: Full=Putative GMC-type oxidoreductase R135 gi|55416760|gb|AAV50410.1| choline dehydrogenase or related protein [Acanthamoeba polyphaga mimivirus] gi|308204680|gb|ADO18481.1| putative GMC-type oxidoreductase [Acanthamoeba polyphaga mimivirus]	gi|573066195|gb|ETS85797.1| hypothetical protein PFICI_03822	Pestalotiopsis fici W106-1	25.71	42.86	350	221	8	2e-17	95.9	Eukaryota; Fungi; Dikarya; Ascomycota; Pezizomycotina;Sordariomycetes; Xylariomycetidae; Xylariales; Amphisphaeriaceae;mitosporic Amphisphaeriaceae; Pestalotiopsis.
gi|311977507|ref|YP_003986627.1| putative GMC-type oxidoreductase [Acanthamoeba polyphaga mimivirus] gi|81999911|sp|Q5UPL2.1|YR135_MIMIV RecName: Full=Putative GMC-type oxidoreductase R135 gi|55416760|gb|AAV50410.1| choline dehydrogenase or related protein [Acanthamoeba polyphaga mimivirus] gi|308204680|gb|ADO18481.1| putative GMC-type oxidoreductase [Acanthamoeba polyphaga mimivirus]	gi|518235554|ref|WP_019405762.1| choline dehydrogenase	Pseudomonas stutzeri	27.09	41.21	347	187	12	2e-17	95.5	Bacteria; Proteobacteria; Gammaproteobacteria; Pseudomonadales;Pseudomonadaceae; Pseudomonas.
gi|311977507|ref|YP_003986627.1| putative GMC-type oxidoreductase [Acanthamoeba polyphaga mimivirus] gi|81999911|sp|Q5UPL2.1|YR135_MIMIV RecName: Full=Putative GMC-type oxidoreductase R135 gi|55416760|gb|AAV50410.1| choline dehydrogenase or related protein [Acanthamoeba polyphaga mimivirus] gi|308204680|gb|ADO18481.1| putative GMC-type oxidoreductase [Acanthamoeba polyphaga mimivirus]	gi|516353958|ref|WP_017743991.1| choline dehydrogenase	Scytonema hofmanni	27.19	43.27	342	186	12	2e-17	95.5	Bacteria; Cyanobacteria; Nostocales; Scytonemataceae; Scytonema.
gi|311977507|ref|YP_003986627.1| putative GMC-type oxidoreductase [Acanthamoeba polyphaga mimivirus] gi|81999911|sp|Q5UPL2.1|YR135_MIMIV RecName: Full=Putative GMC-type oxidoreductase R135 gi|55416760|gb|AAV50410.1| choline dehydrogenase or related protein [Acanthamoeba polyphaga mimivirus] gi|308204680|gb|ADO18481.1| putative GMC-type oxidoreductase [Acanthamoeba polyphaga mimivirus]	gi|501088879|ref|WP_012139127.1| glucose-methanol-choline oxidoreductase	Marinobacter lipolyticus	26.9	44.44	342	194	13	2e-17	95.1	Bacteria; Proteobacteria; Gammaproteobacteria; Alteromonadales;Alteromonadaceae; Marinobacter.
gi|311977507|ref|YP_003986627.1| putative GMC-type oxidoreductase [Acanthamoeba polyphaga mimivirus] gi|81999911|sp|Q5UPL2.1|YR135_MIMIV RecName: Full=Putative GMC-type oxidoreductase R135 gi|55416760|gb|AAV50410.1| choline dehydrogenase or related protein [Acanthamoeba polyphaga mimivirus] gi|308204680|gb|ADO18481.1| putative GMC-type oxidoreductase [Acanthamoeba polyphaga mimivirus]	gi|497207677|ref|WP_009521939.1| choline dehydrogenase	Ralstonia sp. PBA	27.65	45.29	340	188	13	2e-17	95.9	Bacteria; Proteobacteria; Betaproteobacteria; Burkholderiales;Burkholderiaceae; Ralstonia.
gi|311977507|ref|YP_003986627.1| putative GMC-type oxidoreductase [Acanthamoeba polyphaga mimivirus] gi|81999911|sp|Q5UPL2.1|YR135_MIMIV RecName: Full=Putative GMC-type oxidoreductase R135 gi|55416760|gb|AAV50410.1| choline dehydrogenase or related protein [Acanthamoeba polyphaga mimivirus] gi|308204680|gb|ADO18481.1| putative GMC-type oxidoreductase [Acanthamoeba polyphaga mimivirus]	gi|472328039|ref|YP_007660285.1| choline dehydrogenase	Pseudomonas denitrificans ATCC 13867	26.76	41.18	340	198	10	2e-17	95.5	Bacteria; Proteobacteria; Gammaproteobacteria; Pseudomonadales;Pseudomonadaceae; Pseudomonas.
gi|311977507|ref|YP_003986627.1| putative GMC-type oxidoreductase [Acanthamoeba polyphaga mimivirus] gi|81999911|sp|Q5UPL2.1|YR135_MIMIV RecName: Full=Putative GMC-type oxidoreductase R135 gi|55416760|gb|AAV50410.1| choline dehydrogenase or related protein [Acanthamoeba polyphaga mimivirus] gi|308204680|gb|ADO18481.1| putative GMC-type oxidoreductase [Acanthamoeba polyphaga mimivirus]	gi|497291028|ref|WP_009605245.1| choline dehydrogenase	SAR116 cluster alpha proteobacterium HIMB100	24.25	37.95	664	344	24	3e-17	95.1	Bacteria; Proteobacteria; Alphaproteobacteria; SAR116 cluster.
gi|311977507|ref|YP_003986627.1| putative GMC-type oxidoreductase [Acanthamoeba polyphaga mimivirus] gi|81999911|sp|Q5UPL2.1|YR135_MIMIV RecName: Full=Putative GMC-type oxidoreductase R135 gi|55416760|gb|AAV50410.1| choline dehydrogenase or related protein [Acanthamoeba polyphaga mimivirus] gi|308204680|gb|ADO18481.1| putative GMC-type oxidoreductase [Acanthamoeba polyphaga mimivirus]	gi|336465759|gb|EGO53924.1| hypothetical protein NEUTE1DRAFT_112507	Neurospora tetrasperma FGSC 2508	27.68	40.68	354	187	11	3e-17	95.5	Eukaryota; Fungi; Dikarya; Ascomycota; Pezizomycotina;Sordariomycetes; Sordariomycetidae; Sordariales; Sordariaceae;Neurospora.
gi|311977507|ref|YP_003986627.1| putative GMC-type oxidoreductase [Acanthamoeba polyphaga mimivirus] gi|81999911|sp|Q5UPL2.1|YR135_MIMIV RecName: Full=Putative GMC-type oxidoreductase R135 gi|55416760|gb|AAV50410.1| choline dehydrogenase or related protein [Acanthamoeba polyphaga mimivirus] gi|308204680|gb|ADO18481.1| putative GMC-type oxidoreductase [Acanthamoeba polyphaga mimivirus]	gi|539440446|gb|ERF75910.1| hypothetical protein EPUS_01276	Endocarpon pusillum Z07020	27.35	43.87	351	200	14	3e-17	95.1	Eukaryota; Fungi; Dikarya; Ascomycota; Pezizomycotina;Eurotiomycetes; Chaetothyriomycetidae; Verrucariales;Verrucariaceae; Endocarpon.
gi|311977507|ref|YP_003986627.1| putative GMC-type oxidoreductase [Acanthamoeba polyphaga mimivirus] gi|81999911|sp|Q5UPL2.1|YR135_MIMIV RecName: Full=Putative GMC-type oxidoreductase R135 gi|55416760|gb|AAV50410.1| choline dehydrogenase or related protein [Acanthamoeba polyphaga mimivirus] gi|308204680|gb|ADO18481.1| putative GMC-type oxidoreductase [Acanthamoeba polyphaga mimivirus]	gi|193659536|ref|XP_001943395.1| PREDICTED: glucose dehydrogenase	acceptor	26.82	44.13	358	208	12	3e-17	95.5	Eukaryota; Metazoa; Ecdysozoa; Arthropoda; Hexapoda; Insecta;Pterygota; Neoptera; Paraneoptera; Hemiptera; Sternorrhyncha;Aphidiformes; Aphidoidea; Aphididae; Macrosiphini; Acyrthosiphon.
gi|311977507|ref|YP_003986627.1| putative GMC-type oxidoreductase [Acanthamoeba polyphaga mimivirus] gi|81999911|sp|Q5UPL2.1|YR135_MIMIV RecName: Full=Putative GMC-type oxidoreductase R135 gi|55416760|gb|AAV50410.1| choline dehydrogenase or related protein [Acanthamoeba polyphaga mimivirus] gi|308204680|gb|ADO18481.1| putative GMC-type oxidoreductase [Acanthamoeba polyphaga mimivirus]	gi|544787752|ref|WP_021210122.1| choline dehydrogenase	Pseudomonas stutzeri	26.8	40.35	347	188	10	3e-17	95.1	Bacteria; Proteobacteria; Gammaproteobacteria; Pseudomonadales;Pseudomonadaceae; Pseudomonas.
gi|311977507|ref|YP_003986627.1| putative GMC-type oxidoreductase [Acanthamoeba polyphaga mimivirus] gi|81999911|sp|Q5UPL2.1|YR135_MIMIV RecName: Full=Putative GMC-type oxidoreductase R135 gi|55416760|gb|AAV50410.1| choline dehydrogenase or related protein [Acanthamoeba polyphaga mimivirus] gi|308204680|gb|ADO18481.1| putative GMC-type oxidoreductase [Acanthamoeba polyphaga mimivirus]	gi|493442290|ref|WP_006397713.1| choline dehydrogenase	Burkholderia multivorans	28.99	41.74	345	180	13	3e-17	95.1	Bacteria; Proteobacteria; Betaproteobacteria; Burkholderiales;Burkholderiaceae; Burkholderia; Burkholderia cepacia complex.
gi|311977507|ref|YP_003986627.1| putative GMC-type oxidoreductase [Acanthamoeba polyphaga mimivirus] gi|81999911|sp|Q5UPL2.1|YR135_MIMIV RecName: Full=Putative GMC-type oxidoreductase R135 gi|55416760|gb|AAV50410.1| choline dehydrogenase or related protein [Acanthamoeba polyphaga mimivirus] gi|308204680|gb|ADO18481.1| putative GMC-type oxidoreductase [Acanthamoeba polyphaga mimivirus]	gi|545085093|ref|WP_021454966.1| hypothetical protein	Vibrio coralliilyticus	27.73	40.41	339	189	12	3e-17	93.2	Bacteria; Proteobacteria; Gammaproteobacteria; Vibrionales;Vibrionaceae; Vibrio.
gi|311977507|ref|YP_003986627.1| putative GMC-type oxidoreductase [Acanthamoeba polyphaga mimivirus] gi|81999911|sp|Q5UPL2.1|YR135_MIMIV RecName: Full=Putative GMC-type oxidoreductase R135 gi|55416760|gb|AAV50410.1| choline dehydrogenase or related protein [Acanthamoeba polyphaga mimivirus] gi|308204680|gb|ADO18481.1| putative GMC-type oxidoreductase [Acanthamoeba polyphaga mimivirus]	gi|489272681|ref|WP_003180399.1| choline dehydrogenase	Pseudomonas fluorescens	29.29	42.9	338	185	12	3e-17	94.7	Bacteria; Proteobacteria; Gammaproteobacteria; Pseudomonadales;Pseudomonadaceae; Pseudomonas.
gi|311977507|ref|YP_003986627.1| putative GMC-type oxidoreductase [Acanthamoeba polyphaga mimivirus] gi|81999911|sp|Q5UPL2.1|YR135_MIMIV RecName: Full=Putative GMC-type oxidoreductase R135 gi|55416760|gb|AAV50410.1| choline dehydrogenase or related protein [Acanthamoeba polyphaga mimivirus] gi|308204680|gb|ADO18481.1| putative GMC-type oxidoreductase [Acanthamoeba polyphaga mimivirus]	gi|515646664|ref|WP_017079264.1| choline dehydrogenase	Vibrio splendidus	26.11	41.84	337	197	11	3e-17	95.1	Bacteria; Proteobacteria; Gammaproteobacteria; Vibrionales;Vibrionaceae; Vibrio.
gi|311977507|ref|YP_003986627.1| putative GMC-type oxidoreductase [Acanthamoeba polyphaga mimivirus] gi|81999911|sp|Q5UPL2.1|YR135_MIMIV RecName: Full=Putative GMC-type oxidoreductase R135 gi|55416760|gb|AAV50410.1| choline dehydrogenase or related protein [Acanthamoeba polyphaga mimivirus] gi|308204680|gb|ADO18481.1| putative GMC-type oxidoreductase [Acanthamoeba polyphaga mimivirus]	gi|332286684|ref|YP_004418595.1| glucose-methanol-choline oxidoreductase	Pusillimonas sp. T7-7	28.09	41.24	388	212	14	4e-17	94.7	Bacteria; Proteobacteria; Betaproteobacteria; Burkholderiales;Alcaligenaceae; Pusillimonas.
gi|311977507|ref|YP_003986627.1| putative GMC-type oxidoreductase [Acanthamoeba polyphaga mimivirus] gi|81999911|sp|Q5UPL2.1|YR135_MIMIV RecName: Full=Putative GMC-type oxidoreductase R135 gi|55416760|gb|AAV50410.1| choline dehydrogenase or related protein [Acanthamoeba polyphaga mimivirus] gi|308204680|gb|ADO18481.1| putative GMC-type oxidoreductase [Acanthamoeba polyphaga mimivirus]	gi|346979642|gb|EGY23094.1| choline dehydrogenase	Verticillium dahliae VdLs.17	25.07	44.23	355	197	12	4e-17	94.7	Eukaryota; Fungi; Dikarya; Ascomycota; Pezizomycotina;Sordariomycetes; Hypocreomycetidae; Glomerellales;Plectosphaerellaceae; mitosporic Plectosphaerellaceae;Verticillium.
gi|311977507|ref|YP_003986627.1| putative GMC-type oxidoreductase [Acanthamoeba polyphaga mimivirus] gi|81999911|sp|Q5UPL2.1|YR135_MIMIV RecName: Full=Putative GMC-type oxidoreductase R135 gi|55416760|gb|AAV50410.1| choline dehydrogenase or related protein [Acanthamoeba polyphaga mimivirus] gi|308204680|gb|ADO18481.1| putative GMC-type oxidoreductase [Acanthamoeba polyphaga mimivirus]	gi|558564522|ref|WP_023494719.1| L-sorbose 1-dehydrogenase	Methyloglobulus morosus	25.96	42.48	339	194	12	4e-17	94.4	Bacteria; Proteobacteria; Gammaproteobacteria; Methylococcales;Methylococcaceae; Methyloglobulus.
gi|311977507|ref|YP_003986627.1| putative GMC-type oxidoreductase [Acanthamoeba polyphaga mimivirus] gi|81999911|sp|Q5UPL2.1|YR135_MIMIV RecName: Full=Putative GMC-type oxidoreductase R135 gi|55416760|gb|AAV50410.1| choline dehydrogenase or related protein [Acanthamoeba polyphaga mimivirus] gi|308204680|gb|ADO18481.1| putative GMC-type oxidoreductase [Acanthamoeba polyphaga mimivirus]	gi|492937974|ref|WP_006052185.1| choline dehydrogenase	Burkholderia graminis	27.51	40.24	338	196	10	4e-17	94.4	Bacteria; Proteobacteria; Betaproteobacteria; Burkholderiales;Burkholderiaceae; Burkholderia.
gi|311977507|ref|YP_003986627.1| putative GMC-type oxidoreductase [Acanthamoeba polyphaga mimivirus] gi|81999911|sp|Q5UPL2.1|YR135_MIMIV RecName: Full=Putative GMC-type oxidoreductase R135 gi|55416760|gb|AAV50410.1| choline dehydrogenase or related protein [Acanthamoeba polyphaga mimivirus] gi|308204680|gb|ADO18481.1| putative GMC-type oxidoreductase [Acanthamoeba polyphaga mimivirus]	gi|515663140|ref|WP_017095740.1| choline dehydrogenase	Vibrio splendidus	26.11	41.54	337	197	11	4e-17	94.4	Bacteria; Proteobacteria; Gammaproteobacteria; Vibrionales;Vibrionaceae; Vibrio.
gi|311977507|ref|YP_003986627.1| putative GMC-type oxidoreductase [Acanthamoeba polyphaga mimivirus] gi|81999911|sp|Q5UPL2.1|YR135_MIMIV RecName: Full=Putative GMC-type oxidoreductase R135 gi|55416760|gb|AAV50410.1| choline dehydrogenase or related protein [Acanthamoeba polyphaga mimivirus] gi|308204680|gb|ADO18481.1| putative GMC-type oxidoreductase [Acanthamoeba polyphaga mimivirus]	gi|516228444|ref|WP_017632407.1| choline dehydrogenase	Vibrio sp. 624788	26.41	41.25	337	196	11	4e-17	94.7	Bacteria; Proteobacteria; Gammaproteobacteria; Vibrionales;Vibrionaceae; Vibrio.
gi|311977507|ref|YP_003986627.1| putative GMC-type oxidoreductase [Acanthamoeba polyphaga mimivirus] gi|81999911|sp|Q5UPL2.1|YR135_MIMIV RecName: Full=Putative GMC-type oxidoreductase R135 gi|55416760|gb|AAV50410.1| choline dehydrogenase or related protein [Acanthamoeba polyphaga mimivirus] gi|308204680|gb|ADO18481.1| putative GMC-type oxidoreductase [Acanthamoeba polyphaga mimivirus]	gi|515625652|ref|WP_017058252.1| choline dehydrogenase	Vibrio kanaloae	26.11	41.54	337	197	11	4e-17	94.4	Bacteria; Proteobacteria; Gammaproteobacteria; Vibrionales;Vibrionaceae; Vibrio.
gi|311977507|ref|YP_003986627.1| putative GMC-type oxidoreductase [Acanthamoeba polyphaga mimivirus] gi|81999911|sp|Q5UPL2.1|YR135_MIMIV RecName: Full=Putative GMC-type oxidoreductase R135 gi|55416760|gb|AAV50410.1| choline dehydrogenase or related protein [Acanthamoeba polyphaga mimivirus] gi|308204680|gb|ADO18481.1| putative GMC-type oxidoreductase [Acanthamoeba polyphaga mimivirus]	gi|378951130|ref|YP_005208618.1| glucose-methanol-choline oxidoreductase	Pseudomonas fluorescens F113	24.3	37.15	646	346	22	5e-17	94.4	Bacteria; Proteobacteria; Gammaproteobacteria; Pseudomonadales;Pseudomonadaceae; Pseudomonas.
gi|311977507|ref|YP_003986627.1| putative GMC-type oxidoreductase [Acanthamoeba polyphaga mimivirus] gi|81999911|sp|Q5UPL2.1|YR135_MIMIV RecName: Full=Putative GMC-type oxidoreductase R135 gi|55416760|gb|AAV50410.1| choline dehydrogenase or related protein [Acanthamoeba polyphaga mimivirus] gi|308204680|gb|ADO18481.1| putative GMC-type oxidoreductase [Acanthamoeba polyphaga mimivirus]	gi|491255628|ref|WP_005113806.1| glucose-methanol-choline oxidoreductase	Mycobacterium abscessus	25.66	41.15	452	254	19	5e-17	94	Bacteria; Actinobacteria; Actinobacteridae; Actinomycetales;Corynebacterineae; Mycobacteriaceae; Mycobacterium.
gi|311977507|ref|YP_003986627.1| putative GMC-type oxidoreductase [Acanthamoeba polyphaga mimivirus] gi|81999911|sp|Q5UPL2.1|YR135_MIMIV RecName: Full=Putative GMC-type oxidoreductase R135 gi|55416760|gb|AAV50410.1| choline dehydrogenase or related protein [Acanthamoeba polyphaga mimivirus] gi|308204680|gb|ADO18481.1| putative GMC-type oxidoreductase [Acanthamoeba polyphaga mimivirus]	gi|511052694|ref|YP_008064877.1| choline dehydrogenase, a flavoprotein	Corynebacterium glutamicum SCgG1	27.25	45.5	378	214	16	5e-17	94	Bacteria; Actinobacteria; Actinobacteridae; Actinomycetales;Corynebacterineae; Corynebacteriaceae; Corynebacterium.
gi|311977507|ref|YP_003986627.1| putative GMC-type oxidoreductase [Acanthamoeba polyphaga mimivirus] gi|81999911|sp|Q5UPL2.1|YR135_MIMIV RecName: Full=Putative GMC-type oxidoreductase R135 gi|55416760|gb|AAV50410.1| choline dehydrogenase or related protein [Acanthamoeba polyphaga mimivirus] gi|308204680|gb|ADO18481.1| putative GMC-type oxidoreductase [Acanthamoeba polyphaga mimivirus]	gi|517239140|ref|WP_018427958.1| hypothetical protein	Hoeflea sp. 108	27.3	42.24	348	193	12	5e-17	94.4	Bacteria; Proteobacteria; Alphaproteobacteria; Rhizobiales;Phyllobacteriaceae; Hoeflea.
gi|311977507|ref|YP_003986627.1| putative GMC-type oxidoreductase [Acanthamoeba polyphaga mimivirus] gi|81999911|sp|Q5UPL2.1|YR135_MIMIV RecName: Full=Putative GMC-type oxidoreductase R135 gi|55416760|gb|AAV50410.1| choline dehydrogenase or related protein [Acanthamoeba polyphaga mimivirus] gi|308204680|gb|ADO18481.1| putative GMC-type oxidoreductase [Acanthamoeba polyphaga mimivirus]	gi|491568717|ref|WP_005426301.1| choline dehydrogenase	Vibrio campbellii	26.3	41.91	346	201	11	5e-17	94.4	Bacteria; Proteobacteria; Gammaproteobacteria; Vibrionales;Vibrionaceae; Vibrio.
gi|311977507|ref|YP_003986627.1| putative GMC-type oxidoreductase [Acanthamoeba polyphaga mimivirus] gi|81999911|sp|Q5UPL2.1|YR135_MIMIV RecName: Full=Putative GMC-type oxidoreductase R135 gi|55416760|gb|AAV50410.1| choline dehydrogenase or related protein [Acanthamoeba polyphaga mimivirus] gi|308204680|gb|ADO18481.1| putative GMC-type oxidoreductase [Acanthamoeba polyphaga mimivirus]	gi|375264996|ref|YP_005022439.1| choline dehydrogenase	Vibrio sp. EJY3	27.73	42.18	339	189	13	5e-17	94.4	Bacteria; Proteobacteria; Gammaproteobacteria; Vibrionales;Vibrionaceae; Vibrio.
gi|311977507|ref|YP_003986627.1| putative GMC-type oxidoreductase [Acanthamoeba polyphaga mimivirus] gi|81999911|sp|Q5UPL2.1|YR135_MIMIV RecName: Full=Putative GMC-type oxidoreductase R135 gi|55416760|gb|AAV50410.1| choline dehydrogenase or related protein [Acanthamoeba polyphaga mimivirus] gi|308204680|gb|ADO18481.1| putative GMC-type oxidoreductase [Acanthamoeba polyphaga mimivirus]	gi|515157077|ref|WP_016785684.1| choline dehydrogenase	Vibrio cyclitrophicus	26.11	41.54	337	197	11	5e-17	94.4	Bacteria; Proteobacteria; Gammaproteobacteria; Vibrionales;Vibrionaceae; Vibrio.
gi|311977507|ref|YP_003986627.1| putative GMC-type oxidoreductase [Acanthamoeba polyphaga mimivirus] gi|81999911|sp|Q5UPL2.1|YR135_MIMIV RecName: Full=Putative GMC-type oxidoreductase R135 gi|55416760|gb|AAV50410.1| choline dehydrogenase or related protein [Acanthamoeba polyphaga mimivirus] gi|308204680|gb|ADO18481.1| putative GMC-type oxidoreductase [Acanthamoeba polyphaga mimivirus]	gi|498115604|ref|WP_010429760.1| choline dehydrogenase	Vibrio cyclitrophicus	26.11	41.54	337	197	11	5e-17	94.4	Bacteria; Proteobacteria; Gammaproteobacteria; Vibrionales;Vibrionaceae; Vibrio.
gi|311977507|ref|YP_003986627.1| putative GMC-type oxidoreductase [Acanthamoeba polyphaga mimivirus] gi|81999911|sp|Q5UPL2.1|YR135_MIMIV RecName: Full=Putative GMC-type oxidoreductase R135 gi|55416760|gb|AAV50410.1| choline dehydrogenase or related protein [Acanthamoeba polyphaga mimivirus] gi|308204680|gb|ADO18481.1| putative GMC-type oxidoreductase [Acanthamoeba polyphaga mimivirus]	gi|515162409|ref|WP_016790962.1| choline dehydrogenase	Vibrio cyclitrophicus	26.11	41.54	337	197	11	5e-17	94.4	Bacteria; Proteobacteria; Gammaproteobacteria; Vibrionales;Vibrionaceae; Vibrio.
gi|311977507|ref|YP_003986627.1| putative GMC-type oxidoreductase [Acanthamoeba polyphaga mimivirus] gi|81999911|sp|Q5UPL2.1|YR135_MIMIV RecName: Full=Putative GMC-type oxidoreductase R135 gi|55416760|gb|AAV50410.1| choline dehydrogenase or related protein [Acanthamoeba polyphaga mimivirus] gi|308204680|gb|ADO18481.1| putative GMC-type oxidoreductase [Acanthamoeba polyphaga mimivirus]	gi|515169968|ref|WP_016798420.1| choline dehydrogenase	Vibrio cyclitrophicus	26.11	41.54	337	197	11	5e-17	94.4	Bacteria; Proteobacteria; Gammaproteobacteria; Vibrionales;Vibrionaceae; Vibrio.
gi|311977507|ref|YP_003986627.1| putative GMC-type oxidoreductase [Acanthamoeba polyphaga mimivirus] gi|81999911|sp|Q5UPL2.1|YR135_MIMIV RecName: Full=Putative GMC-type oxidoreductase R135 gi|55416760|gb|AAV50410.1| choline dehydrogenase or related protein [Acanthamoeba polyphaga mimivirus] gi|308204680|gb|ADO18481.1| putative GMC-type oxidoreductase [Acanthamoeba polyphaga mimivirus]	gi|497054428|ref|WP_009449347.1| choline dehydrogenase	Nitratireductor indicus	27.47	40.74	324	179	11	5e-17	94.4	Bacteria; Proteobacteria; Alphaproteobacteria; Rhizobiales;Phyllobacteriaceae; Nitratireductor.
gi|311977507|ref|YP_003986627.1| putative GMC-type oxidoreductase [Acanthamoeba polyphaga mimivirus] gi|81999911|sp|Q5UPL2.1|YR135_MIMIV RecName: Full=Putative GMC-type oxidoreductase R135 gi|55416760|gb|AAV50410.1| choline dehydrogenase or related protein [Acanthamoeba polyphaga mimivirus] gi|308204680|gb|ADO18481.1| putative GMC-type oxidoreductase [Acanthamoeba polyphaga mimivirus]	gi|495309691|ref|WP_008034439.1| choline dehydrogenase	Rhodobacterales bacterium HTCC2255	24.02	36.97	641	356	21	6e-17	94	Bacteria; Proteobacteria; Alphaproteobacteria; Rhodobacterales.
gi|311977507|ref|YP_003986627.1| putative GMC-type oxidoreductase [Acanthamoeba polyphaga mimivirus] gi|81999911|sp|Q5UPL2.1|YR135_MIMIV RecName: Full=Putative GMC-type oxidoreductase R135 gi|55416760|gb|AAV50410.1| choline dehydrogenase or related protein [Acanthamoeba polyphaga mimivirus] gi|308204680|gb|ADO18481.1| putative GMC-type oxidoreductase [Acanthamoeba polyphaga mimivirus]	gi|387815242|ref|YP_005430731.1| alcohol dehydrogenase, flavoprotein	Marinobacter hydrocarbonoclasticus ATCC 49840	27.32	45.35	355	203	14	6e-17	94	Bacteria; Proteobacteria; Gammaproteobacteria; Alteromonadales;Alteromonadaceae; Marinobacter.
gi|311977507|ref|YP_003986627.1| putative GMC-type oxidoreductase [Acanthamoeba polyphaga mimivirus] gi|81999911|sp|Q5UPL2.1|YR135_MIMIV RecName: Full=Putative GMC-type oxidoreductase R135 gi|55416760|gb|AAV50410.1| choline dehydrogenase or related protein [Acanthamoeba polyphaga mimivirus] gi|308204680|gb|ADO18481.1| putative GMC-type oxidoreductase [Acanthamoeba polyphaga mimivirus]	gi|492856809|ref|WP_006010763.1| choline dehydrogenase, mitochondrial	Glaciecola pallidula	25.28	43.47	352	210	12	6e-17	94	Bacteria; Proteobacteria; Gammaproteobacteria; Alteromonadales;Alteromonadaceae; Glaciecola.
gi|311977507|ref|YP_003986627.1| putative GMC-type oxidoreductase [Acanthamoeba polyphaga mimivirus] gi|81999911|sp|Q5UPL2.1|YR135_MIMIV RecName: Full=Putative GMC-type oxidoreductase R135 gi|55416760|gb|AAV50410.1| choline dehydrogenase or related protein [Acanthamoeba polyphaga mimivirus] gi|308204680|gb|ADO18481.1| putative GMC-type oxidoreductase [Acanthamoeba polyphaga mimivirus]	gi|497300003|ref|WP_009614220.1| choline dehydrogenase	Pseudomonas sp. M1	27.06	41.76	340	197	10	6e-17	94	Bacteria; Proteobacteria; Gammaproteobacteria; Pseudomonadales;Pseudomonadaceae; Pseudomonas.
gi|311977507|ref|YP_003986627.1| putative GMC-type oxidoreductase [Acanthamoeba polyphaga mimivirus] gi|81999911|sp|Q5UPL2.1|YR135_MIMIV RecName: Full=Putative GMC-type oxidoreductase R135 gi|55416760|gb|AAV50410.1| choline dehydrogenase or related protein [Acanthamoeba polyphaga mimivirus] gi|308204680|gb|ADO18481.1| putative GMC-type oxidoreductase [Acanthamoeba polyphaga mimivirus]	gi|494015201|ref|WP_006957561.1| Choline dehydrogenase	Sphingobium japonicum	29.29	45.86	338	185	15	6e-17	94	Bacteria; Proteobacteria; Alphaproteobacteria; Sphingomonadales;Sphingomonadaceae; Sphingobium.
gi|311977507|ref|YP_003986627.1| putative GMC-type oxidoreductase [Acanthamoeba polyphaga mimivirus] gi|81999911|sp|Q5UPL2.1|YR135_MIMIV RecName: Full=Putative GMC-type oxidoreductase R135 gi|55416760|gb|AAV50410.1| choline dehydrogenase or related protein [Acanthamoeba polyphaga mimivirus] gi|308204680|gb|ADO18481.1| putative GMC-type oxidoreductase [Acanthamoeba polyphaga mimivirus]	gi|515657800|ref|WP_017090400.1| choline dehydrogenase	Vibrio splendidus	26.41	41.54	337	196	11	6e-17	94	Bacteria; Proteobacteria; Gammaproteobacteria; Vibrionales;Vibrionaceae; Vibrio.
gi|311977507|ref|YP_003986627.1| putative GMC-type oxidoreductase [Acanthamoeba polyphaga mimivirus] gi|81999911|sp|Q5UPL2.1|YR135_MIMIV RecName: Full=Putative GMC-type oxidoreductase R135 gi|55416760|gb|AAV50410.1| choline dehydrogenase or related protein [Acanthamoeba polyphaga mimivirus] gi|308204680|gb|ADO18481.1| putative GMC-type oxidoreductase [Acanthamoeba polyphaga mimivirus]	gi|169627355|ref|YP_001701004.1| Hypothetical GMC-type oxidoreductase	Mycobacterium abscessus	25.66	41.37	452	254	19	7e-17	94	Bacteria; Actinobacteria; Actinobacteridae; Actinomycetales;Corynebacterineae; Mycobacteriaceae; Mycobacterium.
gi|311977507|ref|YP_003986627.1| putative GMC-type oxidoreductase [Acanthamoeba polyphaga mimivirus] gi|81999911|sp|Q5UPL2.1|YR135_MIMIV RecName: Full=Putative GMC-type oxidoreductase R135 gi|55416760|gb|AAV50410.1| choline dehydrogenase or related protein [Acanthamoeba polyphaga mimivirus] gi|308204680|gb|ADO18481.1| putative GMC-type oxidoreductase [Acanthamoeba polyphaga mimivirus]	gi|498197075|ref|WP_010511231.1| choline dehydrogenase	Gluconacetobacter europaeus	28.01	45.94	357	201	16	7e-17	93.6	Bacteria; Proteobacteria; Alphaproteobacteria; Rhodospirillales;Acetobacteraceae; Gluconacetobacter.
gi|311977507|ref|YP_003986627.1| putative GMC-type oxidoreductase [Acanthamoeba polyphaga mimivirus] gi|81999911|sp|Q5UPL2.1|YR135_MIMIV RecName: Full=Putative GMC-type oxidoreductase R135 gi|55416760|gb|AAV50410.1| choline dehydrogenase or related protein [Acanthamoeba polyphaga mimivirus] gi|308204680|gb|ADO18481.1| putative GMC-type oxidoreductase [Acanthamoeba polyphaga mimivirus]	gi|516659436|ref|WP_018027028.1| hypothetical protein	Oligella urethralis	26.01	45.09	346	205	12	7e-17	93.6	Bacteria; Proteobacteria; Betaproteobacteria; Burkholderiales;Alcaligenaceae; Oligella.
gi|311977507|ref|YP_003986627.1| putative GMC-type oxidoreductase [Acanthamoeba polyphaga mimivirus] gi|81999911|sp|Q5UPL2.1|YR135_MIMIV RecName: Full=Putative GMC-type oxidoreductase R135 gi|55416760|gb|AAV50410.1| choline dehydrogenase or related protein [Acanthamoeba polyphaga mimivirus] gi|308204680|gb|ADO18481.1| putative GMC-type oxidoreductase [Acanthamoeba polyphaga mimivirus]	gi|495609203|ref|WP_008333782.1| choline dehydrogenase	Maritimibacter alkaliphilus	27.39	40.96	376	207	16	8e-17	93.6	Bacteria; Proteobacteria; Alphaproteobacteria; Rhodobacterales;Rhodobacteraceae; Maritimibacter.
gi|311977507|ref|YP_003986627.1| putative GMC-type oxidoreductase [Acanthamoeba polyphaga mimivirus] gi|81999911|sp|Q5UPL2.1|YR135_MIMIV RecName: Full=Putative GMC-type oxidoreductase R135 gi|55416760|gb|AAV50410.1| choline dehydrogenase or related protein [Acanthamoeba polyphaga mimivirus] gi|308204680|gb|ADO18481.1| putative GMC-type oxidoreductase [Acanthamoeba polyphaga mimivirus]	gi|515672194|ref|WP_017104794.1| choline dehydrogenase	Vibrio tasmaniensis	27	43.03	337	194	13	8e-17	93.6	Bacteria; Proteobacteria; Gammaproteobacteria; Vibrionales;Vibrionaceae; Vibrio.
gi|311977507|ref|YP_003986627.1| putative GMC-type oxidoreductase [Acanthamoeba polyphaga mimivirus] gi|81999911|sp|Q5UPL2.1|YR135_MIMIV RecName: Full=Putative GMC-type oxidoreductase R135 gi|55416760|gb|AAV50410.1| choline dehydrogenase or related protein [Acanthamoeba polyphaga mimivirus] gi|308204680|gb|ADO18481.1| putative GMC-type oxidoreductase [Acanthamoeba polyphaga mimivirus]	gi|489594394|ref|WP_003498838.1| alanine-phosphoribitol ligase	Agrobacterium tumefaciens	27.07	43.02	351	200	13	9e-17	93.6	Bacteria; Proteobacteria; Alphaproteobacteria; Rhizobiales;Rhizobiaceae; Rhizobium/Agrobacterium group; Agrobacterium;Agrobacterium tumefaciens complex.
gi|311977507|ref|YP_003986627.1| putative GMC-type oxidoreductase [Acanthamoeba polyphaga mimivirus] gi|81999911|sp|Q5UPL2.1|YR135_MIMIV RecName: Full=Putative GMC-type oxidoreductase R135 gi|55416760|gb|AAV50410.1| choline dehydrogenase or related protein [Acanthamoeba polyphaga mimivirus] gi|308204680|gb|ADO18481.1| putative GMC-type oxidoreductase [Acanthamoeba polyphaga mimivirus]	gi|393214804|gb|EJD00296.1| alcohol oxidase	Fomitiporia mediterranea MF3/22	22.4	39.82	683	401	26	1e-16	93.2	Eukaryota; Fungi; Dikarya; Basidiomycota; Agaricomycotina;Agaricomycetes; Hymenochaetales; Hymenochaetaceae; Fomitiporia.
gi|311977507|ref|YP_003986627.1| putative GMC-type oxidoreductase [Acanthamoeba polyphaga mimivirus] gi|81999911|sp|Q5UPL2.1|YR135_MIMIV RecName: Full=Putative GMC-type oxidoreductase R135 gi|55416760|gb|AAV50410.1| choline dehydrogenase or related protein [Acanthamoeba polyphaga mimivirus] gi|308204680|gb|ADO18481.1| putative GMC-type oxidoreductase [Acanthamoeba polyphaga mimivirus]	gi|491232409|ref|WP_005090641.1| glucose-methanol-choline oxidoreductase	Mycobacterium abscessus	25.66	41.37	452	254	19	1e-16	92.8	Bacteria; Actinobacteria; Actinobacteridae; Actinomycetales;Corynebacterineae; Mycobacteriaceae; Mycobacterium.
gi|311977507|ref|YP_003986627.1| putative GMC-type oxidoreductase [Acanthamoeba polyphaga mimivirus] gi|81999911|sp|Q5UPL2.1|YR135_MIMIV RecName: Full=Putative GMC-type oxidoreductase R135 gi|55416760|gb|AAV50410.1| choline dehydrogenase or related protein [Acanthamoeba polyphaga mimivirus] gi|308204680|gb|ADO18481.1| putative GMC-type oxidoreductase [Acanthamoeba polyphaga mimivirus]	gi|515402589|ref|WP_016891747.1| glucose-methanol-choline oxidoreductase	Mycobacterium abscessus	25.22	41.15	452	256	19	1e-16	92.8	Bacteria; Actinobacteria; Actinobacteridae; Actinomycetales;Corynebacterineae; Mycobacteriaceae; Mycobacterium.
gi|311977507|ref|YP_003986627.1| putative GMC-type oxidoreductase [Acanthamoeba polyphaga mimivirus] gi|81999911|sp|Q5UPL2.1|YR135_MIMIV RecName: Full=Putative GMC-type oxidoreductase R135 gi|55416760|gb|AAV50410.1| choline dehydrogenase or related protein [Acanthamoeba polyphaga mimivirus] gi|308204680|gb|ADO18481.1| putative GMC-type oxidoreductase [Acanthamoeba polyphaga mimivirus]	gi|576991212|gb|EUC63914.1| GMC oxidoreductase	Rhizoctonia solani AG-3 Rhs1AP	24.8	40.21	383	234	13	1e-16	93.2	Eukaryota; Fungi; Dikarya; Basidiomycota; Agaricomycotina;Agaricomycetes; Cantharellales; Ceratobasidiaceae; mitosporicCeratobasidiaceae; Rhizoctonia.
gi|311977507|ref|YP_003986627.1| putative GMC-type oxidoreductase [Acanthamoeba polyphaga mimivirus] gi|81999911|sp|Q5UPL2.1|YR135_MIMIV RecName: Full=Putative GMC-type oxidoreductase R135 gi|55416760|gb|AAV50410.1| choline dehydrogenase or related protein [Acanthamoeba polyphaga mimivirus] gi|308204680|gb|ADO18481.1| putative GMC-type oxidoreductase [Acanthamoeba polyphaga mimivirus]	gi|332286054|ref|YP_004417965.1| glucose-methanol-choline oxidoreductase	Pusillimonas sp. T7-7	26.74	42.06	359	208	13	1e-16	92.8	Bacteria; Proteobacteria; Betaproteobacteria; Burkholderiales;Alcaligenaceae; Pusillimonas.
gi|311977507|ref|YP_003986627.1| putative GMC-type oxidoreductase [Acanthamoeba polyphaga mimivirus] gi|81999911|sp|Q5UPL2.1|YR135_MIMIV RecName: Full=Putative GMC-type oxidoreductase R135 gi|55416760|gb|AAV50410.1| choline dehydrogenase or related protein [Acanthamoeba polyphaga mimivirus] gi|308204680|gb|ADO18481.1| putative GMC-type oxidoreductase [Acanthamoeba polyphaga mimivirus]	gi|392585226|gb|EIW74566.1| alcohol oxidase	Coniophora puteana RWD-64-598 SS2	25.5	41.64	353	215	10	1e-16	93.2	Eukaryota; Fungi; Dikarya; Basidiomycota; Agaricomycotina;Agaricomycetes; Agaricomycetidae; Boletales; Coniophorineae;Coniophoraceae; Coniophora.
gi|311977507|ref|YP_003986627.1| putative GMC-type oxidoreductase [Acanthamoeba polyphaga mimivirus] gi|81999911|sp|Q5UPL2.1|YR135_MIMIV RecName: Full=Putative GMC-type oxidoreductase R135 gi|55416760|gb|AAV50410.1| choline dehydrogenase or related protein [Acanthamoeba polyphaga mimivirus] gi|308204680|gb|ADO18481.1| putative GMC-type oxidoreductase [Acanthamoeba polyphaga mimivirus]	gi|489599901|ref|WP_003504343.1| alanine-phosphoribitol ligase	Agrobacterium tumefaciens	27.07	43.02	351	200	13	1e-16	93.2	Bacteria; Proteobacteria; Alphaproteobacteria; Rhizobiales;Rhizobiaceae; Rhizobium/Agrobacterium group; Agrobacterium;Agrobacterium tumefaciens complex.
gi|311977507|ref|YP_003986627.1| putative GMC-type oxidoreductase [Acanthamoeba polyphaga mimivirus] gi|81999911|sp|Q5UPL2.1|YR135_MIMIV RecName: Full=Putative GMC-type oxidoreductase R135 gi|55416760|gb|AAV50410.1| choline dehydrogenase or related protein [Acanthamoeba polyphaga mimivirus] gi|308204680|gb|ADO18481.1| putative GMC-type oxidoreductase [Acanthamoeba polyphaga mimivirus]	gi|518854279|ref|WP_020010169.1| alanine-phosphoribitol ligase	Agrobacterium sp. 224MFTsu3.1	27.07	43.02	351	200	13	1e-16	93.2	Bacteria; Proteobacteria; Alphaproteobacteria; Rhizobiales;Rhizobiaceae; Rhizobium/Agrobacterium group; Agrobacterium.
gi|311977507|ref|YP_003986627.1| putative GMC-type oxidoreductase [Acanthamoeba polyphaga mimivirus] gi|81999911|sp|Q5UPL2.1|YR135_MIMIV RecName: Full=Putative GMC-type oxidoreductase R135 gi|55416760|gb|AAV50410.1| choline dehydrogenase or related protein [Acanthamoeba polyphaga mimivirus] gi|308204680|gb|ADO18481.1| putative GMC-type oxidoreductase [Acanthamoeba polyphaga mimivirus]	gi|523694598|ref|WP_020813025.1| choline dehydrogenase	Agrobacterium tumefaciens	27.07	43.02	351	200	13	1e-16	92.8	Bacteria; Proteobacteria; Alphaproteobacteria; Rhizobiales;Rhizobiaceae; Rhizobium/Agrobacterium group; Agrobacterium;Agrobacterium tumefaciens complex.
gi|311977507|ref|YP_003986627.1| putative GMC-type oxidoreductase [Acanthamoeba polyphaga mimivirus] gi|81999911|sp|Q5UPL2.1|YR135_MIMIV RecName: Full=Putative GMC-type oxidoreductase R135 gi|55416760|gb|AAV50410.1| choline dehydrogenase or related protein [Acanthamoeba polyphaga mimivirus] gi|308204680|gb|ADO18481.1| putative GMC-type oxidoreductase [Acanthamoeba polyphaga mimivirus]	gi|498195810|ref|WP_010509966.1| choline dehydrogenase	Gluconacetobacter europaeus	27.79	44.7	349	198	14	1e-16	92.8	Bacteria; Proteobacteria; Alphaproteobacteria; Rhodospirillales;Acetobacteraceae; Gluconacetobacter.
gi|311977507|ref|YP_003986627.1| putative GMC-type oxidoreductase [Acanthamoeba polyphaga mimivirus] gi|81999911|sp|Q5UPL2.1|YR135_MIMIV RecName: Full=Putative GMC-type oxidoreductase R135 gi|55416760|gb|AAV50410.1| choline dehydrogenase or related protein [Acanthamoeba polyphaga mimivirus] gi|308204680|gb|ADO18481.1| putative GMC-type oxidoreductase [Acanthamoeba polyphaga mimivirus]	gi|428317507|ref|YP_007115389.1| Choline dehydrogenase	Oscillatoria nigro-viridis PCC 7112	27.09	43.8	347	191	13	1e-16	92.8	Bacteria; Cyanobacteria; Oscillatoriophycideae; Oscillatoriales;Oscillatoria.
gi|311977507|ref|YP_003986627.1| putative GMC-type oxidoreductase [Acanthamoeba polyphaga mimivirus] gi|81999911|sp|Q5UPL2.1|YR135_MIMIV RecName: Full=Putative GMC-type oxidoreductase R135 gi|55416760|gb|AAV50410.1| choline dehydrogenase or related protein [Acanthamoeba polyphaga mimivirus] gi|308204680|gb|ADO18481.1| putative GMC-type oxidoreductase [Acanthamoeba polyphaga mimivirus]	gi|563563615|ref|WP_023769151.1| choline dehydrogenase	Mesorhizobium sp. LNHC232B00	27.62	41.86	344	186	13	1e-16	93.2	Bacteria; Proteobacteria; Alphaproteobacteria; Rhizobiales;Phyllobacteriaceae; Mesorhizobium.
gi|311977507|ref|YP_003986627.1| putative GMC-type oxidoreductase [Acanthamoeba polyphaga mimivirus] gi|81999911|sp|Q5UPL2.1|YR135_MIMIV RecName: Full=Putative GMC-type oxidoreductase R135 gi|55416760|gb|AAV50410.1| choline dehydrogenase or related protein [Acanthamoeba polyphaga mimivirus] gi|308204680|gb|ADO18481.1| putative GMC-type oxidoreductase [Acanthamoeba polyphaga mimivirus]	gi|493261005|ref|WP_006224403.1| choline dehydrogenase	Achromobacter piechaudii	27.78	43.86	342	189	15	1e-16	93.2	Bacteria; Proteobacteria; Betaproteobacteria; Burkholderiales;Alcaligenaceae; Achromobacter.
gi|311977507|ref|YP_003986627.1| putative GMC-type oxidoreductase [Acanthamoeba polyphaga mimivirus] gi|81999911|sp|Q5UPL2.1|YR135_MIMIV RecName: Full=Putative GMC-type oxidoreductase R135 gi|55416760|gb|AAV50410.1| choline dehydrogenase or related protein [Acanthamoeba polyphaga mimivirus] gi|308204680|gb|ADO18481.1| putative GMC-type oxidoreductase [Acanthamoeba polyphaga mimivirus]	gi|494074945|ref|WP_007017001.1| choline dehydrogenase	Bermanella marisrubri	29.91	42.82	341	180	14	1e-16	93.2	Bacteria; Proteobacteria; Gammaproteobacteria; Oceanospirillales;Bermanella.
gi|311977507|ref|YP_003986627.1| putative GMC-type oxidoreductase [Acanthamoeba polyphaga mimivirus] gi|81999911|sp|Q5UPL2.1|YR135_MIMIV RecName: Full=Putative GMC-type oxidoreductase R135 gi|55416760|gb|AAV50410.1| choline dehydrogenase or related protein [Acanthamoeba polyphaga mimivirus] gi|308204680|gb|ADO18481.1| putative GMC-type oxidoreductase [Acanthamoeba polyphaga mimivirus]	gi|339328358|ref|YP_004688050.1| alcohol dehydrogenase	Cupriavidus necator N-1	27.14	43.07	339	196	12	1e-16	92.8	Bacteria; Proteobacteria; Betaproteobacteria; Burkholderiales;Burkholderiaceae; Cupriavidus.
gi|311977507|ref|YP_003986627.1| putative GMC-type oxidoreductase [Acanthamoeba polyphaga mimivirus] gi|81999911|sp|Q5UPL2.1|YR135_MIMIV RecName: Full=Putative GMC-type oxidoreductase R135 gi|55416760|gb|AAV50410.1| choline dehydrogenase or related protein [Acanthamoeba polyphaga mimivirus] gi|308204680|gb|ADO18481.1| putative GMC-type oxidoreductase [Acanthamoeba polyphaga mimivirus]	gi|518661007|ref|WP_019822742.1| choline dehydrogenase	Vibrio splendidus	26.11	41.54	337	197	11	1e-16	93.2	Bacteria; Proteobacteria; Gammaproteobacteria; Vibrionales;Vibrionaceae; Vibrio.
gi|311977507|ref|YP_003986627.1| putative GMC-type oxidoreductase [Acanthamoeba polyphaga mimivirus] gi|81999911|sp|Q5UPL2.1|YR135_MIMIV RecName: Full=Putative GMC-type oxidoreductase R135 gi|55416760|gb|AAV50410.1| choline dehydrogenase or related protein [Acanthamoeba polyphaga mimivirus] gi|308204680|gb|ADO18481.1| putative GMC-type oxidoreductase [Acanthamoeba polyphaga mimivirus]	gi|497531188|ref|WP_009845386.1| choline dehydrogenase	Vibrio	26.41	43.32	337	196	13	1e-16	93.2	Bacteria; Proteobacteria; Gammaproteobacteria; Vibrionales;Vibrionaceae.
gi|311977507|ref|YP_003986627.1| putative GMC-type oxidoreductase [Acanthamoeba polyphaga mimivirus] gi|81999911|sp|Q5UPL2.1|YR135_MIMIV RecName: Full=Putative GMC-type oxidoreductase R135 gi|55416760|gb|AAV50410.1| choline dehydrogenase or related protein [Acanthamoeba polyphaga mimivirus] gi|308204680|gb|ADO18481.1| putative GMC-type oxidoreductase [Acanthamoeba polyphaga mimivirus]	gi|242018486|ref|XP_002429706.1| glucose dehydrogenase precursor, putative	Pediculus humanus corporis	24.36	39.55	665	365	29	2e-16	92.8	Eukaryota; Metazoa; Ecdysozoa; Arthropoda; Hexapoda; Insecta;Pterygota; Neoptera; Paraneoptera; Phthiraptera; Anoplura;Pediculidae; Pediculus.
gi|311977507|ref|YP_003986627.1| putative GMC-type oxidoreductase [Acanthamoeba polyphaga mimivirus] gi|81999911|sp|Q5UPL2.1|YR135_MIMIV RecName: Full=Putative GMC-type oxidoreductase R135 gi|55416760|gb|AAV50410.1| choline dehydrogenase or related protein [Acanthamoeba polyphaga mimivirus] gi|308204680|gb|ADO18481.1| putative GMC-type oxidoreductase [Acanthamoeba polyphaga mimivirus]	gi|515900052|ref|WP_017330635.1| choline dehydrogenase	Burkholderia pyrrocinia	25.96	37.69	520	284	19	2e-16	92.4	Bacteria; Proteobacteria; Betaproteobacteria; Burkholderiales;Burkholderiaceae; Burkholderia; Burkholderia cepacia complex.
gi|311977507|ref|YP_003986627.1| putative GMC-type oxidoreductase [Acanthamoeba polyphaga mimivirus] gi|81999911|sp|Q5UPL2.1|YR135_MIMIV RecName: Full=Putative GMC-type oxidoreductase R135 gi|55416760|gb|AAV50410.1| choline dehydrogenase or related protein [Acanthamoeba polyphaga mimivirus] gi|308204680|gb|ADO18481.1| putative GMC-type oxidoreductase [Acanthamoeba polyphaga mimivirus]	gi|491214071|ref|WP_005072398.1| glucose-methanol-choline oxidoreductase	Mycobacterium abscessus	25.44	41.37	452	255	19	2e-16	92	Bacteria; Actinobacteria; Actinobacteridae; Actinomycetales;Corynebacterineae; Mycobacteriaceae; Mycobacterium.
gi|311977507|ref|YP_003986627.1| putative GMC-type oxidoreductase [Acanthamoeba polyphaga mimivirus] gi|81999911|sp|Q5UPL2.1|YR135_MIMIV RecName: Full=Putative GMC-type oxidoreductase R135 gi|55416760|gb|AAV50410.1| choline dehydrogenase or related protein [Acanthamoeba polyphaga mimivirus] gi|308204680|gb|ADO18481.1| putative GMC-type oxidoreductase [Acanthamoeba polyphaga mimivirus]	gi|485926259|gb|EOD50570.1| putative aryl-alcohol dehydrogenase protein	Neofusicoccum parvum UCRNP2	26.11	44.44	360	224	15	2e-16	92.8	Eukaryota; Fungi; Dikarya; Ascomycota; Pezizomycotina;Dothideomycetes; Dothideomycetes incertae sedis; Botryosphaeriales;Botryosphaeriaceae; Neofusicoccum.
gi|311977507|ref|YP_003986627.1| putative GMC-type oxidoreductase [Acanthamoeba polyphaga mimivirus] gi|81999911|sp|Q5UPL2.1|YR135_MIMIV RecName: Full=Putative GMC-type oxidoreductase R135 gi|55416760|gb|AAV50410.1| choline dehydrogenase or related protein [Acanthamoeba polyphaga mimivirus] gi|308204680|gb|ADO18481.1| putative GMC-type oxidoreductase [Acanthamoeba polyphaga mimivirus]	gi|518897222|ref|WP_020053097.1| hypothetical protein	alpha proteobacterium SCGC AAA015-N04	25.85	44.6	352	204	14	2e-16	92.4	Bacteria; Proteobacteria; Alphaproteobacteria.
gi|311977507|ref|YP_003986627.1| putative GMC-type oxidoreductase [Acanthamoeba polyphaga mimivirus] gi|81999911|sp|Q5UPL2.1|YR135_MIMIV RecName: Full=Putative GMC-type oxidoreductase R135 gi|55416760|gb|AAV50410.1| choline dehydrogenase or related protein [Acanthamoeba polyphaga mimivirus] gi|308204680|gb|ADO18481.1| putative GMC-type oxidoreductase [Acanthamoeba polyphaga mimivirus]	gi|334145286|ref|YP_004538496.1| glucose-methanol-choline oxidoreductase	Novosphingobium sp. PP1Y	26.5	41.03	351	201	12	2e-16	92.8	Bacteria; Proteobacteria; Alphaproteobacteria; Sphingomonadales;Sphingomonadaceae; Novosphingobium.
gi|311977507|ref|YP_003986627.1| putative GMC-type oxidoreductase [Acanthamoeba polyphaga mimivirus] gi|81999911|sp|Q5UPL2.1|YR135_MIMIV RecName: Full=Putative GMC-type oxidoreductase R135 gi|55416760|gb|AAV50410.1| choline dehydrogenase or related protein [Acanthamoeba polyphaga mimivirus] gi|308204680|gb|ADO18481.1| putative GMC-type oxidoreductase [Acanthamoeba polyphaga mimivirus]	gi|304311377|ref|YP_003810975.1| glucose-methanol-choline oxidoreductase	gamma proteobacterium HdN1	26.44	42.24	348	194	12	2e-16	92.4	Bacteria; Proteobacteria; Gammaproteobacteria.
gi|311977507|ref|YP_003986627.1| putative GMC-type oxidoreductase [Acanthamoeba polyphaga mimivirus] gi|81999911|sp|Q5UPL2.1|YR135_MIMIV RecName: Full=Putative GMC-type oxidoreductase R135 gi|55416760|gb|AAV50410.1| choline dehydrogenase or related protein [Acanthamoeba polyphaga mimivirus] gi|308204680|gb|ADO18481.1| putative GMC-type oxidoreductase [Acanthamoeba polyphaga mimivirus]	gi|491074315|ref|WP_004935937.1| choline dehydrogenase	Acinetobacter soli	27.3	40.23	348	187	11	2e-16	92	Bacteria; Proteobacteria; Gammaproteobacteria; Pseudomonadales;Moraxellaceae; Acinetobacter.
gi|311977507|ref|YP_003986627.1| putative GMC-type oxidoreductase [Acanthamoeba polyphaga mimivirus] gi|81999911|sp|Q5UPL2.1|YR135_MIMIV RecName: Full=Putative GMC-type oxidoreductase R135 gi|55416760|gb|AAV50410.1| choline dehydrogenase or related protein [Acanthamoeba polyphaga mimivirus] gi|308204680|gb|ADO18481.1| putative GMC-type oxidoreductase [Acanthamoeba polyphaga mimivirus]	gi|498133097|ref|WP_010447253.1| choline dehydrogenase	Vibrio rotiferianus	25.72	41.91	346	203	11	2e-16	92.4	Bacteria; Proteobacteria; Gammaproteobacteria; Vibrionales;Vibrionaceae; Vibrio.
gi|311977507|ref|YP_003986627.1| putative GMC-type oxidoreductase [Acanthamoeba polyphaga mimivirus] gi|81999911|sp|Q5UPL2.1|YR135_MIMIV RecName: Full=Putative GMC-type oxidoreductase R135 gi|55416760|gb|AAV50410.1| choline dehydrogenase or related protein [Acanthamoeba polyphaga mimivirus] gi|308204680|gb|ADO18481.1| putative GMC-type oxidoreductase [Acanthamoeba polyphaga mimivirus]	gi|488496466|ref|WP_002539910.1| Choline dehydrogenase	Grimontia sp. AK16	25.51	42.61	345	205	11	2e-16	92.4	Bacteria; Proteobacteria; Gammaproteobacteria; Vibrionales;Vibrionaceae; Grimontia.
gi|311977507|ref|YP_003986627.1| putative GMC-type oxidoreductase [Acanthamoeba polyphaga mimivirus] gi|81999911|sp|Q5UPL2.1|YR135_MIMIV RecName: Full=Putative GMC-type oxidoreductase R135 gi|55416760|gb|AAV50410.1| choline dehydrogenase or related protein [Acanthamoeba polyphaga mimivirus] gi|308204680|gb|ADO18481.1| putative GMC-type oxidoreductase [Acanthamoeba polyphaga mimivirus]	gi|495441399|ref|WP_008166093.1| choline dehydrogenase	Achromobacter arsenitoxydans	27.78	43.57	342	189	14	2e-16	92.4	Bacteria; Proteobacteria; Betaproteobacteria; Burkholderiales;Alcaligenaceae; Achromobacter.
gi|311977507|ref|YP_003986627.1| putative GMC-type oxidoreductase [Acanthamoeba polyphaga mimivirus] gi|81999911|sp|Q5UPL2.1|YR135_MIMIV RecName: Full=Putative GMC-type oxidoreductase R135 gi|55416760|gb|AAV50410.1| choline dehydrogenase or related protein [Acanthamoeba polyphaga mimivirus] gi|308204680|gb|ADO18481.1| putative GMC-type oxidoreductase [Acanthamoeba polyphaga mimivirus]	gi|493439071|ref|WP_006394544.1| choline dehydrogenase	Achromobacter xylosoxidans	26.76	42.94	340	191	14	2e-16	92.4	Bacteria; Proteobacteria; Betaproteobacteria; Burkholderiales;Alcaligenaceae; Achromobacter.
gi|311977507|ref|YP_003986627.1| putative GMC-type oxidoreductase [Acanthamoeba polyphaga mimivirus] gi|81999911|sp|Q5UPL2.1|YR135_MIMIV RecName: Full=Putative GMC-type oxidoreductase R135 gi|55416760|gb|AAV50410.1| choline dehydrogenase or related protein [Acanthamoeba polyphaga mimivirus] gi|308204680|gb|ADO18481.1| putative GMC-type oxidoreductase [Acanthamoeba polyphaga mimivirus]	gi|156551748|ref|XP_001602062.1| PREDICTED: glucose dehydrogenase	acceptor	24.66	43.43	373	220	12	2e-16	93.6	Eukaryota; Metazoa; Ecdysozoa; Arthropoda; Hexapoda; Insecta;Pterygota; Neoptera; Endopterygota; Hymenoptera; Apocrita;Chalcidoidea; Pteromalidae; Pteromalinae; Nasonia.
gi|311977507|ref|YP_003986627.1| putative GMC-type oxidoreductase [Acanthamoeba polyphaga mimivirus] gi|81999911|sp|Q5UPL2.1|YR135_MIMIV RecName: Full=Putative GMC-type oxidoreductase R135 gi|55416760|gb|AAV50410.1| choline dehydrogenase or related protein [Acanthamoeba polyphaga mimivirus] gi|308204680|gb|ADO18481.1| putative GMC-type oxidoreductase [Acanthamoeba polyphaga mimivirus]	gi|554896918|gb|ESK81149.1| aryl-alcohol oxidase	Moniliophthora roreri MCA 2997	24.92	37.61	662	347	26	3e-16	92	Eukaryota; Fungi; Dikarya; Basidiomycota; Agaricomycotina;Agaricomycetes; Agaricomycetidae; Agaricales; Marasmiaceae;mitosporic Marasmiaceae; Moniliophthora.
gi|311977507|ref|YP_003986627.1| putative GMC-type oxidoreductase [Acanthamoeba polyphaga mimivirus] gi|81999911|sp|Q5UPL2.1|YR135_MIMIV RecName: Full=Putative GMC-type oxidoreductase R135 gi|55416760|gb|AAV50410.1| choline dehydrogenase or related protein [Acanthamoeba polyphaga mimivirus] gi|308204680|gb|ADO18481.1| putative GMC-type oxidoreductase [Acanthamoeba polyphaga mimivirus]	gi|397678386|ref|YP_006519921.1| GMC-type oxidoreductase	Mycobacterium abscessus subsp. bolletii str. GO 06	25.22	40.93	452	256	19	3e-16	91.7	Bacteria; Actinobacteria; Actinobacteridae; Actinomycetales;Corynebacterineae; Mycobacteriaceae; Mycobacterium; Mycobacteriumabscessus.
gi|311977507|ref|YP_003986627.1| putative GMC-type oxidoreductase [Acanthamoeba polyphaga mimivirus] gi|81999911|sp|Q5UPL2.1|YR135_MIMIV RecName: Full=Putative GMC-type oxidoreductase R135 gi|55416760|gb|AAV50410.1| choline dehydrogenase or related protein [Acanthamoeba polyphaga mimivirus] gi|308204680|gb|ADO18481.1| putative GMC-type oxidoreductase [Acanthamoeba polyphaga mimivirus]	gi|386742447|ref|YP_006215626.1| glucose-methanol-choline oxidoreductase	Providencia stuartii MRSN 2154	27.54	43.32	374	213	15	3e-16	91.7	Bacteria; Proteobacteria; Gammaproteobacteria; Enterobacteriales;Enterobacteriaceae; Providencia.
gi|311977507|ref|YP_003986627.1| putative GMC-type oxidoreductase [Acanthamoeba polyphaga mimivirus] gi|81999911|sp|Q5UPL2.1|YR135_MIMIV RecName: Full=Putative GMC-type oxidoreductase R135 gi|55416760|gb|AAV50410.1| choline dehydrogenase or related protein [Acanthamoeba polyphaga mimivirus] gi|308204680|gb|ADO18481.1| putative GMC-type oxidoreductase [Acanthamoeba polyphaga mimivirus]	gi|493434686|ref|WP_006390222.1| choline dehydrogenase	Achromobacter xylosoxidans	26.51	40.35	347	202	11	3e-16	91.7	Bacteria; Proteobacteria; Betaproteobacteria; Burkholderiales;Alcaligenaceae; Achromobacter.
gi|311977507|ref|YP_003986627.1| putative GMC-type oxidoreductase [Acanthamoeba polyphaga mimivirus] gi|81999911|sp|Q5UPL2.1|YR135_MIMIV RecName: Full=Putative GMC-type oxidoreductase R135 gi|55416760|gb|AAV50410.1| choline dehydrogenase or related protein [Acanthamoeba polyphaga mimivirus] gi|308204680|gb|ADO18481.1| putative GMC-type oxidoreductase [Acanthamoeba polyphaga mimivirus]	gi|515369053|ref|WP_016870960.1| hypothetical protein	Fischerella thermalis	28.24	42.07	347	191	12	3e-16	91.7	Bacteria; Cyanobacteria; Stigonematales; Fischerella.
gi|311977507|ref|YP_003986627.1| putative GMC-type oxidoreductase [Acanthamoeba polyphaga mimivirus] gi|81999911|sp|Q5UPL2.1|YR135_MIMIV RecName: Full=Putative GMC-type oxidoreductase R135 gi|55416760|gb|AAV50410.1| choline dehydrogenase or related protein [Acanthamoeba polyphaga mimivirus] gi|308204680|gb|ADO18481.1| putative GMC-type oxidoreductase [Acanthamoeba polyphaga mimivirus]	gi|518238300|ref|WP_019408508.1| choline dehydrogenase	Pseudomonas psychrophila	27.83	41.45	345	188	10	3e-16	92	Bacteria; Proteobacteria; Gammaproteobacteria; Pseudomonadales;Pseudomonadaceae; Pseudomonas.
gi|311977507|ref|YP_003986627.1| putative GMC-type oxidoreductase [Acanthamoeba polyphaga mimivirus] gi|81999911|sp|Q5UPL2.1|YR135_MIMIV RecName: Full=Putative GMC-type oxidoreductase R135 gi|55416760|gb|AAV50410.1| choline dehydrogenase or related protein [Acanthamoeba polyphaga mimivirus] gi|308204680|gb|ADO18481.1| putative GMC-type oxidoreductase [Acanthamoeba polyphaga mimivirus]	gi|511761647|ref|WP_016394847.1| GMC family oxidoreductase	Pseudomonas plecoglossicida	26.69	42.52	341	198	11	3e-16	91.7	Bacteria; Proteobacteria; Gammaproteobacteria; Pseudomonadales;Pseudomonadaceae; Pseudomonas.
gi|311977507|ref|YP_003986627.1| putative GMC-type oxidoreductase [Acanthamoeba polyphaga mimivirus] gi|81999911|sp|Q5UPL2.1|YR135_MIMIV RecName: Full=Putative GMC-type oxidoreductase R135 gi|55416760|gb|AAV50410.1| choline dehydrogenase or related protein [Acanthamoeba polyphaga mimivirus] gi|308204680|gb|ADO18481.1| putative GMC-type oxidoreductase [Acanthamoeba polyphaga mimivirus]	gi|551588228|ref|WP_022984880.1| choline dehydrogenase	Alcanivorax sp. P2S70	28.61	43.36	339	186	13	3e-16	92	Bacteria; Proteobacteria; Gammaproteobacteria; Oceanospirillales;Alcanivoracaceae; Alcanivorax.
gi|311977507|ref|YP_003986627.1| putative GMC-type oxidoreductase [Acanthamoeba polyphaga mimivirus] gi|81999911|sp|Q5UPL2.1|YR135_MIMIV RecName: Full=Putative GMC-type oxidoreductase R135 gi|55416760|gb|AAV50410.1| choline dehydrogenase or related protein [Acanthamoeba polyphaga mimivirus] gi|308204680|gb|ADO18481.1| putative GMC-type oxidoreductase [Acanthamoeba polyphaga mimivirus]	gi|294140425|ref|YP_003556403.1| choline dehydrogenase	Shewanella violacea DSS12	28.7	44.38	338	188	13	3e-16	92	Bacteria; Proteobacteria; Gammaproteobacteria; Alteromonadales;Shewanellaceae; Shewanella.
gi|311977507|ref|YP_003986627.1| putative GMC-type oxidoreductase [Acanthamoeba polyphaga mimivirus] gi|81999911|sp|Q5UPL2.1|YR135_MIMIV RecName: Full=Putative GMC-type oxidoreductase R135 gi|55416760|gb|AAV50410.1| choline dehydrogenase or related protein [Acanthamoeba polyphaga mimivirus] gi|308204680|gb|ADO18481.1| putative GMC-type oxidoreductase [Acanthamoeba polyphaga mimivirus]	gi|297171538|gb|ADI22536.1| choline dehydrogenase and related flavoproteins	uncultured Oceanospirillales bacterium HF0500_09M11	28.19	43.62	337	192	13	3e-16	91.7	Bacteria; Proteobacteria; Gammaproteobacteria; Oceanospirillales;environmental samples.
gi|311977507|ref|YP_003986627.1| putative GMC-type oxidoreductase [Acanthamoeba polyphaga mimivirus] gi|81999911|sp|Q5UPL2.1|YR135_MIMIV RecName: Full=Putative GMC-type oxidoreductase R135 gi|55416760|gb|AAV50410.1| choline dehydrogenase or related protein [Acanthamoeba polyphaga mimivirus] gi|308204680|gb|ADO18481.1| putative GMC-type oxidoreductase [Acanthamoeba polyphaga mimivirus]	gi|297182292|gb|ADI18461.1| choline dehydrogenase and related flavoproteins	uncultured Oceanospirillales bacterium HF4000_13G19	28.19	43.62	337	192	13	3e-16	91.7	Bacteria; Proteobacteria; Gammaproteobacteria; Oceanospirillales;environmental samples.
gi|311977507|ref|YP_003986627.1| putative GMC-type oxidoreductase [Acanthamoeba polyphaga mimivirus] gi|81999911|sp|Q5UPL2.1|YR135_MIMIV RecName: Full=Putative GMC-type oxidoreductase R135 gi|55416760|gb|AAV50410.1| choline dehydrogenase or related protein [Acanthamoeba polyphaga mimivirus] gi|308204680|gb|ADO18481.1| putative GMC-type oxidoreductase [Acanthamoeba polyphaga mimivirus]	gi|515635262|ref|WP_017067862.1| choline dehydrogenase	Vibrio crassostreae	25.52	41.25	337	199	11	3e-16	91.7	Bacteria; Proteobacteria; Gammaproteobacteria; Vibrionales;Vibrionaceae; Vibrio.
gi|311977507|ref|YP_003986627.1| putative GMC-type oxidoreductase [Acanthamoeba polyphaga mimivirus] gi|81999911|sp|Q5UPL2.1|YR135_MIMIV RecName: Full=Putative GMC-type oxidoreductase R135 gi|55416760|gb|AAV50410.1| choline dehydrogenase or related protein [Acanthamoeba polyphaga mimivirus] gi|308204680|gb|ADO18481.1| putative GMC-type oxidoreductase [Acanthamoeba polyphaga mimivirus]	gi|516458211|ref|WP_017847051.1| choline dehydrogenase	Pseudomonas veronii	24.37	36.64	636	358	20	4e-16	91.3	Bacteria; Proteobacteria; Gammaproteobacteria; Pseudomonadales;Pseudomonadaceae; Pseudomonas.
gi|311977507|ref|YP_003986627.1| putative GMC-type oxidoreductase [Acanthamoeba polyphaga mimivirus] gi|81999911|sp|Q5UPL2.1|YR135_MIMIV RecName: Full=Putative GMC-type oxidoreductase R135 gi|55416760|gb|AAV50410.1| choline dehydrogenase or related protein [Acanthamoeba polyphaga mimivirus] gi|308204680|gb|ADO18481.1| putative GMC-type oxidoreductase [Acanthamoeba polyphaga mimivirus]	gi|491244676|ref|WP_005102877.1| glucose-methanol-choline oxidoreductase	Mycobacterium abscessus	25.22	41.15	452	256	19	4e-16	91.3	Bacteria; Actinobacteria; Actinobacteridae; Actinomycetales;Corynebacterineae; Mycobacteriaceae; Mycobacterium.
gi|311977507|ref|YP_003986627.1| putative GMC-type oxidoreductase [Acanthamoeba polyphaga mimivirus] gi|81999911|sp|Q5UPL2.1|YR135_MIMIV RecName: Full=Putative GMC-type oxidoreductase R135 gi|55416760|gb|AAV50410.1| choline dehydrogenase or related protein [Acanthamoeba polyphaga mimivirus] gi|308204680|gb|ADO18481.1| putative GMC-type oxidoreductase [Acanthamoeba polyphaga mimivirus]	gi|209546534|ref|YP_002278452.1| glucose-methanol-choline oxidoreductase	Rhizobium leguminosarum bv. trifolii WSM2304	26.9	41.58	368	182	15	4e-16	91.3	Bacteria; Proteobacteria; Alphaproteobacteria; Rhizobiales;Rhizobiaceae; Rhizobium/Agrobacterium group; Rhizobium.
gi|311977507|ref|YP_003986627.1| putative GMC-type oxidoreductase [Acanthamoeba polyphaga mimivirus] gi|81999911|sp|Q5UPL2.1|YR135_MIMIV RecName: Full=Putative GMC-type oxidoreductase R135 gi|55416760|gb|AAV50410.1| choline dehydrogenase or related protein [Acanthamoeba polyphaga mimivirus] gi|308204680|gb|ADO18481.1| putative GMC-type oxidoreductase [Acanthamoeba polyphaga mimivirus]	gi|495338454|ref|WP_008063190.1| sorbose dehydrogenase	Pseudomonas sp. GM78	26.74	41.23	359	189	13	4e-16	91.3	Bacteria; Proteobacteria; Gammaproteobacteria; Pseudomonadales;Pseudomonadaceae; Pseudomonas.
gi|311977507|ref|YP_003986627.1| putative GMC-type oxidoreductase [Acanthamoeba polyphaga mimivirus] gi|81999911|sp|Q5UPL2.1|YR135_MIMIV RecName: Full=Putative GMC-type oxidoreductase R135 gi|55416760|gb|AAV50410.1| choline dehydrogenase or related protein [Acanthamoeba polyphaga mimivirus] gi|308204680|gb|ADO18481.1| putative GMC-type oxidoreductase [Acanthamoeba polyphaga mimivirus]	gi|497291234|ref|WP_009605451.1| choline dehydrogenase	SAR116 cluster alpha proteobacterium HIMB100	27.61	45.92	355	201	18	4e-16	91.3	Bacteria; Proteobacteria; Alphaproteobacteria; SAR116 cluster.
gi|311977507|ref|YP_003986627.1| putative GMC-type oxidoreductase [Acanthamoeba polyphaga mimivirus] gi|81999911|sp|Q5UPL2.1|YR135_MIMIV RecName: Full=Putative GMC-type oxidoreductase R135 gi|55416760|gb|AAV50410.1| choline dehydrogenase or related protein [Acanthamoeba polyphaga mimivirus] gi|308204680|gb|ADO18481.1| putative GMC-type oxidoreductase [Acanthamoeba polyphaga mimivirus]	gi|108524599|ref|YP_619821.1| putative dehydrogenase	uncultured bacterium	28.9	43.64	346	185	15	4e-16	91.7	Bacteria; environmental samples.
gi|311977507|ref|YP_003986627.1| putative GMC-type oxidoreductase [Acanthamoeba polyphaga mimivirus] gi|81999911|sp|Q5UPL2.1|YR135_MIMIV RecName: Full=Putative GMC-type oxidoreductase R135 gi|55416760|gb|AAV50410.1| choline dehydrogenase or related protein [Acanthamoeba polyphaga mimivirus] gi|308204680|gb|ADO18481.1| putative GMC-type oxidoreductase [Acanthamoeba polyphaga mimivirus]	gi|554911131|gb|ESK92538.1| choline dehydrogenase	Moniliophthora roreri MCA 2997	28.41	42.03	345	198	12	4e-16	91.3	Eukaryota; Fungi; Dikarya; Basidiomycota; Agaricomycotina;Agaricomycetes; Agaricomycetidae; Agaricales; Marasmiaceae;mitosporic Marasmiaceae; Moniliophthora.
gi|311977507|ref|YP_003986627.1| putative GMC-type oxidoreductase [Acanthamoeba polyphaga mimivirus] gi|81999911|sp|Q5UPL2.1|YR135_MIMIV RecName: Full=Putative GMC-type oxidoreductase R135 gi|55416760|gb|AAV50410.1| choline dehydrogenase or related protein [Acanthamoeba polyphaga mimivirus] gi|308204680|gb|ADO18481.1| putative GMC-type oxidoreductase [Acanthamoeba polyphaga mimivirus]	gi|358393604|gb|EHK43005.1| hypothetical protein TRIATDRAFT_300982	Trichoderma atroviride IMI 206040	26.32	42.98	342	210	14	4e-16	91.7	Eukaryota; Fungi; Dikarya; Ascomycota; Pezizomycotina;Sordariomycetes; Hypocreomycetidae; Hypocreales; Hypocreaceae;Trichoderma.
gi|311977507|ref|YP_003986627.1| putative GMC-type oxidoreductase [Acanthamoeba polyphaga mimivirus] gi|81999911|sp|Q5UPL2.1|YR135_MIMIV RecName: Full=Putative GMC-type oxidoreductase R135 gi|55416760|gb|AAV50410.1| choline dehydrogenase or related protein [Acanthamoeba polyphaga mimivirus] gi|308204680|gb|ADO18481.1| putative GMC-type oxidoreductase [Acanthamoeba polyphaga mimivirus]	gi|218676468|ref|YP_002395287.1| choline dehydrogenase	Vibrio splendidus LGP32	26.41	41.25	337	196	11	4e-16	91.3	Bacteria; Proteobacteria; Gammaproteobacteria; Vibrionales;Vibrionaceae; Vibrio.
gi|311977507|ref|YP_003986627.1| putative GMC-type oxidoreductase [Acanthamoeba polyphaga mimivirus] gi|81999911|sp|Q5UPL2.1|YR135_MIMIV RecName: Full=Putative GMC-type oxidoreductase R135 gi|55416760|gb|AAV50410.1| choline dehydrogenase or related protein [Acanthamoeba polyphaga mimivirus] gi|308204680|gb|ADO18481.1| putative GMC-type oxidoreductase [Acanthamoeba polyphaga mimivirus]	gi|518409633|ref|WP_019579840.1| choline dehydrogenase	Pseudomonas mandelii	22.54	36.01	661	343	22	5e-16	91.3	Bacteria; Proteobacteria; Gammaproteobacteria; Pseudomonadales;Pseudomonadaceae; Pseudomonas.
gi|311977507|ref|YP_003986627.1| putative GMC-type oxidoreductase [Acanthamoeba polyphaga mimivirus] gi|81999911|sp|Q5UPL2.1|YR135_MIMIV RecName: Full=Putative GMC-type oxidoreductase R135 gi|55416760|gb|AAV50410.1| choline dehydrogenase or related protein [Acanthamoeba polyphaga mimivirus] gi|308204680|gb|ADO18481.1| putative GMC-type oxidoreductase [Acanthamoeba polyphaga mimivirus]	gi|347540008|ref|YP_004847433.1| choline dehydrogenase	Pseudogulbenkiania sp. NH8B	25.42	40.47	472	264	18	5e-16	91.3	Bacteria; Proteobacteria; Betaproteobacteria; Neisseriales;Neisseriaceae; Pseudogulbenkiania.
gi|311977507|ref|YP_003986627.1| putative GMC-type oxidoreductase [Acanthamoeba polyphaga mimivirus] gi|81999911|sp|Q5UPL2.1|YR135_MIMIV RecName: Full=Putative GMC-type oxidoreductase R135 gi|55416760|gb|AAV50410.1| choline dehydrogenase or related protein [Acanthamoeba polyphaga mimivirus] gi|308204680|gb|ADO18481.1| putative GMC-type oxidoreductase [Acanthamoeba polyphaga mimivirus]	gi|560176436|emb|CDG15173.1| putative oxidoreductase	Serratia marcescens subsp. marcescens Db11	27.39	40.96	376	215	12	5e-16	90.9	Bacteria; Proteobacteria; Gammaproteobacteria; Enterobacteriales;Enterobacteriaceae; Serratia.
gi|311977507|ref|YP_003986627.1| putative GMC-type oxidoreductase [Acanthamoeba polyphaga mimivirus] gi|81999911|sp|Q5UPL2.1|YR135_MIMIV RecName: Full=Putative GMC-type oxidoreductase R135 gi|55416760|gb|AAV50410.1| choline dehydrogenase or related protein [Acanthamoeba polyphaga mimivirus] gi|308204680|gb|ADO18481.1| putative GMC-type oxidoreductase [Acanthamoeba polyphaga mimivirus]	gi|409040588|gb|EKM50075.1| hypothetical protein PHACADRAFT_213839	Phanerochaete carnosa HHB-10118-sp	24.86	43.24	370	217	13	5e-16	91.3	Eukaryota; Fungi; Dikarya; Basidiomycota; Agaricomycotina;Agaricomycetes; Corticiales; Corticiaceae; Phanerochaete.
gi|311977507|ref|YP_003986627.1| putative GMC-type oxidoreductase [Acanthamoeba polyphaga mimivirus] gi|81999911|sp|Q5UPL2.1|YR135_MIMIV RecName: Full=Putative GMC-type oxidoreductase R135 gi|55416760|gb|AAV50410.1| choline dehydrogenase or related protein [Acanthamoeba polyphaga mimivirus] gi|308204680|gb|ADO18481.1| putative GMC-type oxidoreductase [Acanthamoeba polyphaga mimivirus]	gi|212542455|ref|XP_002151382.1| aryl-alcohol dehydrogenase, putative	Talaromyces marneffei ATCC 18224	23.66	41.13	355	232	10	5e-16	91.3	Eukaryota; Fungi; Dikarya; Ascomycota; Pezizomycotina;Eurotiomycetes; Eurotiomycetidae; Eurotiales; Trichocomaceae;Talaromyces.
gi|311977507|ref|YP_003986627.1| putative GMC-type oxidoreductase [Acanthamoeba polyphaga mimivirus] gi|81999911|sp|Q5UPL2.1|YR135_MIMIV RecName: Full=Putative GMC-type oxidoreductase R135 gi|55416760|gb|AAV50410.1| choline dehydrogenase or related protein [Acanthamoeba polyphaga mimivirus] gi|308204680|gb|ADO18481.1| putative GMC-type oxidoreductase [Acanthamoeba polyphaga mimivirus]	gi|490817465|ref|WP_004679569.1| alanine-phosphoribitol ligase	Rhizobium etli	28.41	42.05	352	194	14	5e-16	91.3	Bacteria; Proteobacteria; Alphaproteobacteria; Rhizobiales;Rhizobiaceae; Rhizobium/Agrobacterium group; Rhizobium.
gi|311977507|ref|YP_003986627.1| putative GMC-type oxidoreductase [Acanthamoeba polyphaga mimivirus] gi|81999911|sp|Q5UPL2.1|YR135_MIMIV RecName: Full=Putative GMC-type oxidoreductase R135 gi|55416760|gb|AAV50410.1| choline dehydrogenase or related protein [Acanthamoeba polyphaga mimivirus] gi|308204680|gb|ADO18481.1| putative GMC-type oxidoreductase [Acanthamoeba polyphaga mimivirus]	gi|493431577|ref|WP_006387167.1| choline dehydrogenase	Achromobacter xylosoxidans	26.88	40.46	346	202	11	5e-16	90.9	Bacteria; Proteobacteria; Betaproteobacteria; Burkholderiales;Alcaligenaceae; Achromobacter.
gi|311977507|ref|YP_003986627.1| putative GMC-type oxidoreductase [Acanthamoeba polyphaga mimivirus] gi|81999911|sp|Q5UPL2.1|YR135_MIMIV RecName: Full=Putative GMC-type oxidoreductase R135 gi|55416760|gb|AAV50410.1| choline dehydrogenase or related protein [Acanthamoeba polyphaga mimivirus] gi|308204680|gb|ADO18481.1| putative GMC-type oxidoreductase [Acanthamoeba polyphaga mimivirus]	gi|551310534|ref|WP_022930440.1| choline dehydrogenase	Patulibacter americanus	26.84	41.59	339	196	11	5e-16	90.9	Bacteria; Actinobacteria; Rubrobacteridae; Solirubrobacterales;Patulibacteraceae; Patulibacter.
gi|311977507|ref|YP_003986627.1| putative GMC-type oxidoreductase [Acanthamoeba polyphaga mimivirus] gi|81999911|sp|Q5UPL2.1|YR135_MIMIV RecName: Full=Putative GMC-type oxidoreductase R135 gi|55416760|gb|AAV50410.1| choline dehydrogenase or related protein [Acanthamoeba polyphaga mimivirus] gi|308204680|gb|ADO18481.1| putative GMC-type oxidoreductase [Acanthamoeba polyphaga mimivirus]	gi|407695878|ref|YP_006820666.1| Choline dehydrogenase and related flavoproteins	Alcanivorax dieselolei B5	27.6	42.14	337	194	11	5e-16	91.3	Bacteria; Proteobacteria; Gammaproteobacteria; Oceanospirillales;Alcanivoracaceae; Alcanivorax.
gi|311977507|ref|YP_003986627.1| putative GMC-type oxidoreductase [Acanthamoeba polyphaga mimivirus] gi|81999911|sp|Q5UPL2.1|YR135_MIMIV RecName: Full=Putative GMC-type oxidoreductase R135 gi|55416760|gb|AAV50410.1| choline dehydrogenase or related protein [Acanthamoeba polyphaga mimivirus] gi|308204680|gb|ADO18481.1| putative GMC-type oxidoreductase [Acanthamoeba polyphaga mimivirus]	gi|495499982|ref|WP_008224638.1| choline dehydrogenase	Vibrionales bacterium SWAT-3	26.41	40.95	337	196	11	5e-16	91.3	Bacteria; Proteobacteria; Gammaproteobacteria; Vibrionales;unclassified Vibrionales.
gi|311977507|ref|YP_003986627.1| putative GMC-type oxidoreductase [Acanthamoeba polyphaga mimivirus] gi|81999911|sp|Q5UPL2.1|YR135_MIMIV RecName: Full=Putative GMC-type oxidoreductase R135 gi|55416760|gb|AAV50410.1| choline dehydrogenase or related protein [Acanthamoeba polyphaga mimivirus] gi|308204680|gb|ADO18481.1| putative GMC-type oxidoreductase [Acanthamoeba polyphaga mimivirus]	gi|517512736|ref|WP_018682944.1| oxidoreductase	Actinokineospora enzanensis	22.8	38.05	636	323	24	6e-16	90.5	Bacteria; Actinobacteria; Actinobacteridae; Actinomycetales;Pseudonocardineae; Pseudonocardiaceae; Actinokineospora.
gi|311977507|ref|YP_003986627.1| putative GMC-type oxidoreductase [Acanthamoeba polyphaga mimivirus] gi|81999911|sp|Q5UPL2.1|YR135_MIMIV RecName: Full=Putative GMC-type oxidoreductase R135 gi|55416760|gb|AAV50410.1| choline dehydrogenase or related protein [Acanthamoeba polyphaga mimivirus] gi|308204680|gb|ADO18481.1| putative GMC-type oxidoreductase [Acanthamoeba polyphaga mimivirus]	gi|496239229|ref|WP_008952614.1| choline dehydrogenase	Pseudogulbenkiania ferrooxidans	25.42	40.68	472	264	18	6e-16	90.9	Bacteria; Proteobacteria; Betaproteobacteria; Neisseriales;Neisseriaceae; Pseudogulbenkiania.
gi|311977507|ref|YP_003986627.1| putative GMC-type oxidoreductase [Acanthamoeba polyphaga mimivirus] gi|81999911|sp|Q5UPL2.1|YR135_MIMIV RecName: Full=Putative GMC-type oxidoreductase R135 gi|55416760|gb|AAV50410.1| choline dehydrogenase or related protein [Acanthamoeba polyphaga mimivirus] gi|308204680|gb|ADO18481.1| putative GMC-type oxidoreductase [Acanthamoeba polyphaga mimivirus]	gi|574589865|gb|AHG45024.1| choline dehydrogenase	Rhizobium leguminosarum bv. trifolii CB782	28.17	42.25	355	197	14	6e-16	90.9	Bacteria; Proteobacteria; Alphaproteobacteria; Rhizobiales;Rhizobiaceae; Rhizobium/Agrobacterium group; Rhizobium.
gi|311977507|ref|YP_003986627.1| putative GMC-type oxidoreductase [Acanthamoeba polyphaga mimivirus] gi|81999911|sp|Q5UPL2.1|YR135_MIMIV RecName: Full=Putative GMC-type oxidoreductase R135 gi|55416760|gb|AAV50410.1| choline dehydrogenase or related protein [Acanthamoeba polyphaga mimivirus] gi|308204680|gb|ADO18481.1| putative GMC-type oxidoreductase [Acanthamoeba polyphaga mimivirus]	gi|378828031|ref|YP_005190763.1| glucose-methanol-choline oxidoreductase	Sinorhizobium fredii HH103	27.92	43.02	351	197	13	6e-16	90.9	Bacteria; Proteobacteria; Alphaproteobacteria; Rhizobiales;Rhizobiaceae; Sinorhizobium/Ensifer group; Sinorhizobium.
gi|311977507|ref|YP_003986627.1| putative GMC-type oxidoreductase [Acanthamoeba polyphaga mimivirus] gi|81999911|sp|Q5UPL2.1|YR135_MIMIV RecName: Full=Putative GMC-type oxidoreductase R135 gi|55416760|gb|AAV50410.1| choline dehydrogenase or related protein [Acanthamoeba polyphaga mimivirus] gi|308204680|gb|ADO18481.1| putative GMC-type oxidoreductase [Acanthamoeba polyphaga mimivirus]	gi|515545830|ref|WP_016978831.1| hypothetical protein	Pseudomonas fluorescens	27.62	43.9	344	187	14	6e-16	90.9	Bacteria; Proteobacteria; Gammaproteobacteria; Pseudomonadales;Pseudomonadaceae; Pseudomonas.
gi|311977507|ref|YP_003986627.1| putative GMC-type oxidoreductase [Acanthamoeba polyphaga mimivirus] gi|81999911|sp|Q5UPL2.1|YR135_MIMIV RecName: Full=Putative GMC-type oxidoreductase R135 gi|55416760|gb|AAV50410.1| choline dehydrogenase or related protein [Acanthamoeba polyphaga mimivirus] gi|308204680|gb|ADO18481.1| putative GMC-type oxidoreductase [Acanthamoeba polyphaga mimivirus]	gi|397648738|gb|AFO55203.1| methanol oxidase	Moniliophthora perniciosa	22.93	38.61	689	378	26	7e-16	90.9	Eukaryota; Fungi; Dikarya; Basidiomycota; Agaricomycotina;Agaricomycetes; Agaricomycetidae; Agaricales; Marasmiaceae;mitosporic Marasmiaceae; Moniliophthora.
gi|311977507|ref|YP_003986627.1| putative GMC-type oxidoreductase [Acanthamoeba polyphaga mimivirus] gi|81999911|sp|Q5UPL2.1|YR135_MIMIV RecName: Full=Putative GMC-type oxidoreductase R135 gi|55416760|gb|AAV50410.1| choline dehydrogenase or related protein [Acanthamoeba polyphaga mimivirus] gi|308204680|gb|ADO18481.1| putative GMC-type oxidoreductase [Acanthamoeba polyphaga mimivirus]	gi|516271146|ref|WP_017675109.1| choline dehydrogenase	Pseudomonas alcaliphila	26.52	42.42	396	231	14	7e-16	90.5	Bacteria; Proteobacteria; Gammaproteobacteria; Pseudomonadales;Pseudomonadaceae; Pseudomonas.
gi|311977507|ref|YP_003986627.1| putative GMC-type oxidoreductase [Acanthamoeba polyphaga mimivirus] gi|81999911|sp|Q5UPL2.1|YR135_MIMIV RecName: Full=Putative GMC-type oxidoreductase R135 gi|55416760|gb|AAV50410.1| choline dehydrogenase or related protein [Acanthamoeba polyphaga mimivirus] gi|308204680|gb|ADO18481.1| putative GMC-type oxidoreductase [Acanthamoeba polyphaga mimivirus]	gi|489669462|ref|WP_003573728.1| alanine-phosphoribitol ligase	Rhizobium leguminosarum	28.17	42.25	355	197	14	7e-16	90.5	Bacteria; Proteobacteria; Alphaproteobacteria; Rhizobiales;Rhizobiaceae; Rhizobium/Agrobacterium group; Rhizobium.
gi|311977507|ref|YP_003986627.1| putative GMC-type oxidoreductase [Acanthamoeba polyphaga mimivirus] gi|81999911|sp|Q5UPL2.1|YR135_MIMIV RecName: Full=Putative GMC-type oxidoreductase R135 gi|55416760|gb|AAV50410.1| choline dehydrogenase or related protein [Acanthamoeba polyphaga mimivirus] gi|308204680|gb|ADO18481.1| putative GMC-type oxidoreductase [Acanthamoeba polyphaga mimivirus]	gi|554909677|gb|ESK91203.1| gmc oxidoreductase	Moniliophthora roreri MCA 2997	26.51	44.67	347	208	14	7e-16	90.9	Eukaryota; Fungi; Dikarya; Basidiomycota; Agaricomycotina;Agaricomycetes; Agaricomycetidae; Agaricales; Marasmiaceae;mitosporic Marasmiaceae; Moniliophthora.
gi|311977507|ref|YP_003986627.1| putative GMC-type oxidoreductase [Acanthamoeba polyphaga mimivirus] gi|81999911|sp|Q5UPL2.1|YR135_MIMIV RecName: Full=Putative GMC-type oxidoreductase R135 gi|55416760|gb|AAV50410.1| choline dehydrogenase or related protein [Acanthamoeba polyphaga mimivirus] gi|308204680|gb|ADO18481.1| putative GMC-type oxidoreductase [Acanthamoeba polyphaga mimivirus]	gi|521723125|gb|EPQ53463.1| alcohol oxidase	Gloeophyllum trabeum ATCC 11539	24.93	42.32	345	215	10	7e-16	90.9	Eukaryota; Fungi; Dikarya; Basidiomycota; Agaricomycotina;Agaricomycetes; Gloeophyllales; Gloeophyllaceae; Gloeophyllum.
gi|311977507|ref|YP_003986627.1| putative GMC-type oxidoreductase [Acanthamoeba polyphaga mimivirus] gi|81999911|sp|Q5UPL2.1|YR135_MIMIV RecName: Full=Putative GMC-type oxidoreductase R135 gi|55416760|gb|AAV50410.1| choline dehydrogenase or related protein [Acanthamoeba polyphaga mimivirus] gi|308204680|gb|ADO18481.1| putative GMC-type oxidoreductase [Acanthamoeba polyphaga mimivirus]	gi|556756855|ref|XP_005973776.1| PREDICTED: choline dehydrogenase, mitochondrial-like	Pantholops hodgsonii	26.61	43.57	342	194	11	7e-16	90.5	Eukaryota; Metazoa; Chordata; Craniata; Vertebrata; Euteleostomi;Mammalia; Eutheria; Laurasiatheria; Cetartiodactyla; Ruminantia;Pecora; Bovidae; Antilopinae; Pantholops.
gi|311977507|ref|YP_003986627.1| putative GMC-type oxidoreductase [Acanthamoeba polyphaga mimivirus] gi|81999911|sp|Q5UPL2.1|YR135_MIMIV RecName: Full=Putative GMC-type oxidoreductase R135 gi|55416760|gb|AAV50410.1| choline dehydrogenase or related protein [Acanthamoeba polyphaga mimivirus] gi|308204680|gb|ADO18481.1| putative GMC-type oxidoreductase [Acanthamoeba polyphaga mimivirus]	gi|517435154|ref|WP_018606052.1| glucose-methanol-choline oxidoreductase	Pseudomonas sp. CFII68	27.81	42.9	338	190	12	7e-16	90.9	Bacteria; Proteobacteria; Gammaproteobacteria; Pseudomonadales;Pseudomonadaceae; Pseudomonas.
gi|311977507|ref|YP_003986627.1| putative GMC-type oxidoreductase [Acanthamoeba polyphaga mimivirus] gi|81999911|sp|Q5UPL2.1|YR135_MIMIV RecName: Full=Putative GMC-type oxidoreductase R135 gi|55416760|gb|AAV50410.1| choline dehydrogenase or related protein [Acanthamoeba polyphaga mimivirus] gi|308204680|gb|ADO18481.1| putative GMC-type oxidoreductase [Acanthamoeba polyphaga mimivirus]	gi|490877187|ref|WP_004739185.1| choline dehydrogenase	Vibrio splendidus	26.11	40.95	337	197	11	7e-16	90.5	Bacteria; Proteobacteria; Gammaproteobacteria; Vibrionales;Vibrionaceae; Vibrio.
gi|311977507|ref|YP_003986627.1| putative GMC-type oxidoreductase [Acanthamoeba polyphaga mimivirus] gi|81999911|sp|Q5UPL2.1|YR135_MIMIV RecName: Full=Putative GMC-type oxidoreductase R135 gi|55416760|gb|AAV50410.1| choline dehydrogenase or related protein [Acanthamoeba polyphaga mimivirus] gi|308204680|gb|ADO18481.1| putative GMC-type oxidoreductase [Acanthamoeba polyphaga mimivirus]	gi|492242665|ref|WP_005786944.1| choline dehydrogenase	Pseudomonas synxantha	24.53	36.48	636	357	21	8e-16	90.5	Bacteria; Proteobacteria; Gammaproteobacteria; Pseudomonadales;Pseudomonadaceae; Pseudomonas.
gi|311977507|ref|YP_003986627.1| putative GMC-type oxidoreductase [Acanthamoeba polyphaga mimivirus] gi|81999911|sp|Q5UPL2.1|YR135_MIMIV RecName: Full=Putative GMC-type oxidoreductase R135 gi|55416760|gb|AAV50410.1| choline dehydrogenase or related protein [Acanthamoeba polyphaga mimivirus] gi|308204680|gb|ADO18481.1| putative GMC-type oxidoreductase [Acanthamoeba polyphaga mimivirus]	gi|496141750|ref|WP_008866257.1| choline dehydrogenase	Flavobacteria bacterium MS024-2A	25.58	40.8	473	277	18	8e-16	90.5	Bacteria; Bacteroidetes; Flavobacteriia.
gi|311977507|ref|YP_003986627.1| putative GMC-type oxidoreductase [Acanthamoeba polyphaga mimivirus] gi|81999911|sp|Q5UPL2.1|YR135_MIMIV RecName: Full=Putative GMC-type oxidoreductase R135 gi|55416760|gb|AAV50410.1| choline dehydrogenase or related protein [Acanthamoeba polyphaga mimivirus] gi|308204680|gb|ADO18481.1| putative GMC-type oxidoreductase [Acanthamoeba polyphaga mimivirus]	gi|521956196|ref|WP_020467801.1| choline dehydrogenase	Pseudomonas fragi	27.42	41	361	193	12	8e-16	90.5	Bacteria; Proteobacteria; Gammaproteobacteria; Pseudomonadales;Pseudomonadaceae; Pseudomonas.
gi|311977507|ref|YP_003986627.1| putative GMC-type oxidoreductase [Acanthamoeba polyphaga mimivirus] gi|81999911|sp|Q5UPL2.1|YR135_MIMIV RecName: Full=Putative GMC-type oxidoreductase R135 gi|55416760|gb|AAV50410.1| choline dehydrogenase or related protein [Acanthamoeba polyphaga mimivirus] gi|308204680|gb|ADO18481.1| putative GMC-type oxidoreductase [Acanthamoeba polyphaga mimivirus]	gi|571539703|ref|XP_006565513.1| PREDICTED: glucose dehydrogenase	FAD, quinone	26.2	44.23	355	217	13	8e-16	90.9	Eukaryota; Metazoa; Ecdysozoa; Arthropoda; Hexapoda; Insecta;Pterygota; Neoptera; Endopterygota; Hymenoptera; Apocrita;Aculeata; Apoidea; Apidae; Apis.
gi|311977507|ref|YP_003986627.1| putative GMC-type oxidoreductase [Acanthamoeba polyphaga mimivirus] gi|81999911|sp|Q5UPL2.1|YR135_MIMIV RecName: Full=Putative GMC-type oxidoreductase R135 gi|55416760|gb|AAV50410.1| choline dehydrogenase or related protein [Acanthamoeba polyphaga mimivirus] gi|308204680|gb|ADO18481.1| putative GMC-type oxidoreductase [Acanthamoeba polyphaga mimivirus]	gi|518501820|ref|WP_019672027.1| choline dehydrogenase	Psychrobacter lutiphocae	27.09	42.65	347	186	13	8e-16	90.5	Bacteria; Proteobacteria; Gammaproteobacteria; Pseudomonadales;Moraxellaceae; Psychrobacter.
gi|311977507|ref|YP_003986627.1| putative GMC-type oxidoreductase [Acanthamoeba polyphaga mimivirus] gi|81999911|sp|Q5UPL2.1|YR135_MIMIV RecName: Full=Putative GMC-type oxidoreductase R135 gi|55416760|gb|AAV50410.1| choline dehydrogenase or related protein [Acanthamoeba polyphaga mimivirus] gi|308204680|gb|ADO18481.1| putative GMC-type oxidoreductase [Acanthamoeba polyphaga mimivirus]	gi|518865688|ref|WP_020021578.1| hypothetical protein	alpha proteobacterium SCGC AAA536-G10	27.38	44.67	347	200	10	8e-16	90.5	Bacteria; Proteobacteria; Alphaproteobacteria.
gi|311977507|ref|YP_003986627.1| putative GMC-type oxidoreductase [Acanthamoeba polyphaga mimivirus] gi|81999911|sp|Q5UPL2.1|YR135_MIMIV RecName: Full=Putative GMC-type oxidoreductase R135 gi|55416760|gb|AAV50410.1| choline dehydrogenase or related protein [Acanthamoeba polyphaga mimivirus] gi|308204680|gb|ADO18481.1| putative GMC-type oxidoreductase [Acanthamoeba polyphaga mimivirus]	gi|515676993|ref|WP_017109593.1| choline dehydrogenase	Vibrio tasmaniensis	26.11	41.25	337	197	11	8e-16	90.5	Bacteria; Proteobacteria; Gammaproteobacteria; Vibrionales;Vibrionaceae; Vibrio.
gi|311977507|ref|YP_003986627.1| putative GMC-type oxidoreductase [Acanthamoeba polyphaga mimivirus] gi|81999911|sp|Q5UPL2.1|YR135_MIMIV RecName: Full=Putative GMC-type oxidoreductase R135 gi|55416760|gb|AAV50410.1| choline dehydrogenase or related protein [Acanthamoeba polyphaga mimivirus] gi|308204680|gb|ADO18481.1| putative GMC-type oxidoreductase [Acanthamoeba polyphaga mimivirus]	gi|521723233|gb|EPQ53571.1| alcohol oxidase	Gloeophyllum trabeum ATCC 11539	25.52	40.95	337	220	9	8e-16	90.5	Eukaryota; Fungi; Dikarya; Basidiomycota; Agaricomycotina;Agaricomycetes; Gloeophyllales; Gloeophyllaceae; Gloeophyllum.
gi|311977507|ref|YP_003986627.1| putative GMC-type oxidoreductase [Acanthamoeba polyphaga mimivirus] gi|81999911|sp|Q5UPL2.1|YR135_MIMIV RecName: Full=Putative GMC-type oxidoreductase R135 gi|55416760|gb|AAV50410.1| choline dehydrogenase or related protein [Acanthamoeba polyphaga mimivirus] gi|308204680|gb|ADO18481.1| putative GMC-type oxidoreductase [Acanthamoeba polyphaga mimivirus]	gi|575548978|gb|ETX49375.1| hypothetical protein P812_00191	Serratia marcescens BIDMC 50	27.13	41.22	376	216	12	9e-16	90.1	Bacteria; Proteobacteria; Gammaproteobacteria; Enterobacteriales;Enterobacteriaceae; Serratia.
gi|311977507|ref|YP_003986627.1| putative GMC-type oxidoreductase [Acanthamoeba polyphaga mimivirus] gi|81999911|sp|Q5UPL2.1|YR135_MIMIV RecName: Full=Putative GMC-type oxidoreductase R135 gi|55416760|gb|AAV50410.1| choline dehydrogenase or related protein [Acanthamoeba polyphaga mimivirus] gi|308204680|gb|ADO18481.1| putative GMC-type oxidoreductase [Acanthamoeba polyphaga mimivirus]	gi|227823823|ref|YP_002827796.1| glucose-methanol-choline oxidoreductase	Sinorhizobium fredii NGR234	27.92	42.74	351	197	13	9e-16	90.5	Bacteria; Proteobacteria; Alphaproteobacteria; Rhizobiales;Rhizobiaceae; Sinorhizobium/Ensifer group; Sinorhizobium.
gi|311977507|ref|YP_003986627.1| putative GMC-type oxidoreductase [Acanthamoeba polyphaga mimivirus] gi|81999911|sp|Q5UPL2.1|YR135_MIMIV RecName: Full=Putative GMC-type oxidoreductase R135 gi|55416760|gb|AAV50410.1| choline dehydrogenase or related protein [Acanthamoeba polyphaga mimivirus] gi|308204680|gb|ADO18481.1| putative GMC-type oxidoreductase [Acanthamoeba polyphaga mimivirus]	gi|493526115|ref|WP_006480157.1| glucose-methanol-choline oxidoreductase	Burkholderia cenocepacia	26.78	40.17	351	192	8	9e-16	90.5	Bacteria; Proteobacteria; Betaproteobacteria; Burkholderiales;Burkholderiaceae; Burkholderia; Burkholderia cepacia complex.
gi|311977507|ref|YP_003986627.1| putative GMC-type oxidoreductase [Acanthamoeba polyphaga mimivirus] gi|81999911|sp|Q5UPL2.1|YR135_MIMIV RecName: Full=Putative GMC-type oxidoreductase R135 gi|55416760|gb|AAV50410.1| choline dehydrogenase or related protein [Acanthamoeba polyphaga mimivirus] gi|308204680|gb|ADO18481.1| putative GMC-type oxidoreductase [Acanthamoeba polyphaga mimivirus]	gi|517917030|ref|WP_019087238.1| choline dehydrogenase	Gluconacetobacter europaeus	27.22	44.7	349	200	14	9e-16	90.1	Bacteria; Proteobacteria; Alphaproteobacteria; Rhodospirillales;Acetobacteraceae; Gluconacetobacter.
gi|311977507|ref|YP_003986627.1| putative GMC-type oxidoreductase [Acanthamoeba polyphaga mimivirus] gi|81999911|sp|Q5UPL2.1|YR135_MIMIV RecName: Full=Putative GMC-type oxidoreductase R135 gi|55416760|gb|AAV50410.1| choline dehydrogenase or related protein [Acanthamoeba polyphaga mimivirus] gi|308204680|gb|ADO18481.1| putative GMC-type oxidoreductase [Acanthamoeba polyphaga mimivirus]	gi|119383795|ref|YP_914851.1| glucose-methanol-choline oxidoreductase	Paracoccus denitrificans PD1222	27.25	42.32	345	187	12	9e-16	90.5	Bacteria; Proteobacteria; Alphaproteobacteria; Rhodobacterales;Rhodobacteraceae; Paracoccus.
gi|311977507|ref|YP_003986627.1| putative GMC-type oxidoreductase [Acanthamoeba polyphaga mimivirus] gi|81999911|sp|Q5UPL2.1|YR135_MIMIV RecName: Full=Putative GMC-type oxidoreductase R135 gi|55416760|gb|AAV50410.1| choline dehydrogenase or related protein [Acanthamoeba polyphaga mimivirus] gi|308204680|gb|ADO18481.1| putative GMC-type oxidoreductase [Acanthamoeba polyphaga mimivirus]	gi|568129374|ref|YP_008926021.1| Choline dehydrogenase	Achromobacter xylosoxidans NBRC 15126 = ATCC 27061	27.11	41.11	343	205	10	9e-16	90.1	Bacteria; Proteobacteria; Betaproteobacteria; Burkholderiales;Alcaligenaceae; Achromobacter.
gi|311977507|ref|YP_003986627.1| putative GMC-type oxidoreductase [Acanthamoeba polyphaga mimivirus] gi|81999911|sp|Q5UPL2.1|YR135_MIMIV RecName: Full=Putative GMC-type oxidoreductase R135 gi|55416760|gb|AAV50410.1| choline dehydrogenase or related protein [Acanthamoeba polyphaga mimivirus] gi|308204680|gb|ADO18481.1| putative GMC-type oxidoreductase [Acanthamoeba polyphaga mimivirus]	gi|528987761|ref|YP_008033078.1| Choline dehydrogenase	Achromobacter xylosoxidans NH44784-1996	27.11	41.11	343	205	10	9e-16	90.1	Bacteria; Proteobacteria; Betaproteobacteria; Burkholderiales;Alcaligenaceae; Achromobacter.
gi|311977507|ref|YP_003986627.1| putative GMC-type oxidoreductase [Acanthamoeba polyphaga mimivirus] gi|81999911|sp|Q5UPL2.1|YR135_MIMIV RecName: Full=Putative GMC-type oxidoreductase R135 gi|55416760|gb|AAV50410.1| choline dehydrogenase or related protein [Acanthamoeba polyphaga mimivirus] gi|308204680|gb|ADO18481.1| putative GMC-type oxidoreductase [Acanthamoeba polyphaga mimivirus]	gi|515160575|ref|WP_016789143.1| choline dehydrogenase	Vibrio cyclitrophicus	25.52	41.54	337	199	11	9e-16	90.5	Bacteria; Proteobacteria; Gammaproteobacteria; Vibrionales;Vibrionaceae; Vibrio.
gi|311977507|ref|YP_003986627.1| putative GMC-type oxidoreductase [Acanthamoeba polyphaga mimivirus] gi|81999911|sp|Q5UPL2.1|YR135_MIMIV RecName: Full=Putative GMC-type oxidoreductase R135 gi|55416760|gb|AAV50410.1| choline dehydrogenase or related protein [Acanthamoeba polyphaga mimivirus] gi|308204680|gb|ADO18481.1| putative GMC-type oxidoreductase [Acanthamoeba polyphaga mimivirus]	gi|489991830|ref|WP_003894887.1| choline dehydrogenase	Mycobacterium smegmatis	26.79	41.37	336	192	11	9e-16	89.7	Bacteria; Actinobacteria; Actinobacteridae; Actinomycetales;Corynebacterineae; Mycobacteriaceae; Mycobacterium.
gi|311977507|ref|YP_003986627.1| putative GMC-type oxidoreductase [Acanthamoeba polyphaga mimivirus] gi|81999911|sp|Q5UPL2.1|YR135_MIMIV RecName: Full=Putative GMC-type oxidoreductase R135 gi|55416760|gb|AAV50410.1| choline dehydrogenase or related protein [Acanthamoeba polyphaga mimivirus] gi|308204680|gb|ADO18481.1| putative GMC-type oxidoreductase [Acanthamoeba polyphaga mimivirus]	gi|497291184|ref|WP_009605401.1| choline dehydrogenase	SAR116 cluster alpha proteobacterium HIMB100	24.27	38.18	647	349	28	1e-15	89.7	Bacteria; Proteobacteria; Alphaproteobacteria; SAR116 cluster.
gi|311977507|ref|YP_003986627.1| putative GMC-type oxidoreductase [Acanthamoeba polyphaga mimivirus] gi|81999911|sp|Q5UPL2.1|YR135_MIMIV RecName: Full=Putative GMC-type oxidoreductase R135 gi|55416760|gb|AAV50410.1| choline dehydrogenase or related protein [Acanthamoeba polyphaga mimivirus] gi|308204680|gb|ADO18481.1| putative GMC-type oxidoreductase [Acanthamoeba polyphaga mimivirus]	gi|297171190|gb|ADI22199.1| choline dehydrogenase and related flavoproteins	uncultured gamma proteobacterium HF0200_34B07	27.25	42.49	466	264	23	1e-15	89.7	Bacteria; Proteobacteria; Gammaproteobacteria; environmentalsamples.
gi|311977507|ref|YP_003986627.1| putative GMC-type oxidoreductase [Acanthamoeba polyphaga mimivirus] gi|81999911|sp|Q5UPL2.1|YR135_MIMIV RecName: Full=Putative GMC-type oxidoreductase R135 gi|55416760|gb|AAV50410.1| choline dehydrogenase or related protein [Acanthamoeba polyphaga mimivirus] gi|308204680|gb|ADO18481.1| putative GMC-type oxidoreductase [Acanthamoeba polyphaga mimivirus]	gi|515773447|ref|WP_017206047.1| glucose-methanol-choline oxidoreductase	Mycobacterium abscessus	25.22	40.71	452	256	19	1e-15	89.7	Bacteria; Actinobacteria; Actinobacteridae; Actinomycetales;Corynebacterineae; Mycobacteriaceae; Mycobacterium.
gi|311977507|ref|YP_003986627.1| putative GMC-type oxidoreductase [Acanthamoeba polyphaga mimivirus] gi|81999911|sp|Q5UPL2.1|YR135_MIMIV RecName: Full=Putative GMC-type oxidoreductase R135 gi|55416760|gb|AAV50410.1| choline dehydrogenase or related protein [Acanthamoeba polyphaga mimivirus] gi|308204680|gb|ADO18481.1| putative GMC-type oxidoreductase [Acanthamoeba polyphaga mimivirus]	gi|489558122|ref|WP_003462669.1| choline dehydrogenase	Pseudomonas pseudoalcaligenes	26.32	42.11	399	234	14	1e-15	89.7	Bacteria; Proteobacteria; Gammaproteobacteria; Pseudomonadales;Pseudomonadaceae; Pseudomonas; Pseudomonasoleovorans/pseudoalcaligenes group.
gi|311977507|ref|YP_003986627.1| putative GMC-type oxidoreductase [Acanthamoeba polyphaga mimivirus] gi|81999911|sp|Q5UPL2.1|YR135_MIMIV RecName: Full=Putative GMC-type oxidoreductase R135 gi|55416760|gb|AAV50410.1| choline dehydrogenase or related protein [Acanthamoeba polyphaga mimivirus] gi|308204680|gb|ADO18481.1| putative GMC-type oxidoreductase [Acanthamoeba polyphaga mimivirus]	gi|549985439|ref|WP_022574234.1| choline dehydrogenase-like flavoprotein	Rhodobacteraceae bacterium HIMB11	26.7	42.07	397	227	15	1e-15	89.7	Bacteria; Proteobacteria; Alphaproteobacteria; Rhodobacterales;Rhodobacteraceae.
gi|311977507|ref|YP_003986627.1| putative GMC-type oxidoreductase [Acanthamoeba polyphaga mimivirus] gi|81999911|sp|Q5UPL2.1|YR135_MIMIV RecName: Full=Putative GMC-type oxidoreductase R135 gi|55416760|gb|AAV50410.1| choline dehydrogenase or related protein [Acanthamoeba polyphaga mimivirus] gi|308204680|gb|ADO18481.1| putative GMC-type oxidoreductase [Acanthamoeba polyphaga mimivirus]	gi|545076366|ref|WP_021446410.1| choline dehydrogenase	Pseudomonas sp. EGD-AK9	27.75	43.41	364	206	12	1e-15	89.7	Bacteria; Proteobacteria; Gammaproteobacteria; Pseudomonadales;Pseudomonadaceae; Pseudomonas.
gi|311977507|ref|YP_003986627.1| putative GMC-type oxidoreductase [Acanthamoeba polyphaga mimivirus] gi|81999911|sp|Q5UPL2.1|YR135_MIMIV RecName: Full=Putative GMC-type oxidoreductase R135 gi|55416760|gb|AAV50410.1| choline dehydrogenase or related protein [Acanthamoeba polyphaga mimivirus] gi|308204680|gb|ADO18481.1| putative GMC-type oxidoreductase [Acanthamoeba polyphaga mimivirus]	gi|120553374|ref|YP_957725.1| glucose-methanol-choline oxidoreductase	Marinobacter aquaeolei VT8	27.04	44.51	355	204	14	1e-15	89.7	Bacteria; Proteobacteria; Gammaproteobacteria; Alteromonadales;Alteromonadaceae; Marinobacter.
gi|311977507|ref|YP_003986627.1| putative GMC-type oxidoreductase [Acanthamoeba polyphaga mimivirus] gi|81999911|sp|Q5UPL2.1|YR135_MIMIV RecName: Full=Putative GMC-type oxidoreductase R135 gi|55416760|gb|AAV50410.1| choline dehydrogenase or related protein [Acanthamoeba polyphaga mimivirus] gi|308204680|gb|ADO18481.1| putative GMC-type oxidoreductase [Acanthamoeba polyphaga mimivirus]	gi|332668312|ref|YP_004451100.1| choline dehydrogenase	Haliscomenobacter hydrossis DSM 1100	26.06	40.23	353	211	10	1e-15	89.7	Bacteria; Bacteroidetes; Sphingobacteriia; Sphingobacteriales;Saprospiraceae; Haliscomenobacter.
gi|311977507|ref|YP_003986627.1| putative GMC-type oxidoreductase [Acanthamoeba polyphaga mimivirus] gi|81999911|sp|Q5UPL2.1|YR135_MIMIV RecName: Full=Putative GMC-type oxidoreductase R135 gi|55416760|gb|AAV50410.1| choline dehydrogenase or related protein [Acanthamoeba polyphaga mimivirus] gi|308204680|gb|ADO18481.1| putative GMC-type oxidoreductase [Acanthamoeba polyphaga mimivirus]	gi|507096919|ref|WP_016167561.1| choline dehydrogenase	Acinetobacter tandoii	26.42	40.91	352	185	12	1e-15	89.7	Bacteria; Proteobacteria; Gammaproteobacteria; Pseudomonadales;Moraxellaceae; Acinetobacter.
gi|311977507|ref|YP_003986627.1| putative GMC-type oxidoreductase [Acanthamoeba polyphaga mimivirus] gi|81999911|sp|Q5UPL2.1|YR135_MIMIV RecName: Full=Putative GMC-type oxidoreductase R135 gi|55416760|gb|AAV50410.1| choline dehydrogenase or related protein [Acanthamoeba polyphaga mimivirus] gi|308204680|gb|ADO18481.1| putative GMC-type oxidoreductase [Acanthamoeba polyphaga mimivirus]	gi|489545907|ref|WP_003450559.1| dehydrogenase	Pseudomonas aeruginosa	28.15	44.28	341	179	16	1e-15	90.1	Bacteria; Proteobacteria; Gammaproteobacteria; Pseudomonadales;Pseudomonadaceae; Pseudomonas.
gi|311977507|ref|YP_003986627.1| putative GMC-type oxidoreductase [Acanthamoeba polyphaga mimivirus] gi|81999911|sp|Q5UPL2.1|YR135_MIMIV RecName: Full=Putative GMC-type oxidoreductase R135 gi|55416760|gb|AAV50410.1| choline dehydrogenase or related protein [Acanthamoeba polyphaga mimivirus] gi|308204680|gb|ADO18481.1| putative GMC-type oxidoreductase [Acanthamoeba polyphaga mimivirus]	gi|514409488|ref|YP_008132635.1| dehydrogenase	Pseudomonas aeruginosa RP73	28.15	44.28	341	179	16	1e-15	89.7	Bacteria; Proteobacteria; Gammaproteobacteria; Pseudomonadales;Pseudomonadaceae; Pseudomonas.
gi|311977507|ref|YP_003986627.1| putative GMC-type oxidoreductase [Acanthamoeba polyphaga mimivirus] gi|81999911|sp|Q5UPL2.1|YR135_MIMIV RecName: Full=Putative GMC-type oxidoreductase R135 gi|55416760|gb|AAV50410.1| choline dehydrogenase or related protein [Acanthamoeba polyphaga mimivirus] gi|308204680|gb|ADO18481.1| putative GMC-type oxidoreductase [Acanthamoeba polyphaga mimivirus]	gi|553758749|ref|WP_023091347.1| dehydrogenase	Pseudomonas aeruginosa	28.15	44.28	341	179	16	1e-15	89.7	Bacteria; Proteobacteria; Gammaproteobacteria; Pseudomonadales;Pseudomonadaceae; Pseudomonas.
gi|311977507|ref|YP_003986627.1| putative GMC-type oxidoreductase [Acanthamoeba polyphaga mimivirus] gi|81999911|sp|Q5UPL2.1|YR135_MIMIV RecName: Full=Putative GMC-type oxidoreductase R135 gi|55416760|gb|AAV50410.1| choline dehydrogenase or related protein [Acanthamoeba polyphaga mimivirus] gi|308204680|gb|ADO18481.1| putative GMC-type oxidoreductase [Acanthamoeba polyphaga mimivirus]	gi|478479094|ref|YP_007709745.1| dehydrogenase	Pseudomonas aeruginosa B136-33	28.15	44.28	341	179	16	1e-15	89.7	Bacteria; Proteobacteria; Gammaproteobacteria; Pseudomonadales;Pseudomonadaceae; Pseudomonas.
gi|311977507|ref|YP_003986627.1| putative GMC-type oxidoreductase [Acanthamoeba polyphaga mimivirus] gi|81999911|sp|Q5UPL2.1|YR135_MIMIV RecName: Full=Putative GMC-type oxidoreductase R135 gi|55416760|gb|AAV50410.1| choline dehydrogenase or related protein [Acanthamoeba polyphaga mimivirus] gi|308204680|gb|ADO18481.1| putative GMC-type oxidoreductase [Acanthamoeba polyphaga mimivirus]	gi|518201614|ref|WP_019371822.1| dehydrogenase	Pseudomonas aeruginosa	28.15	44.28	341	179	16	1e-15	89.7	Bacteria; Proteobacteria; Gammaproteobacteria; Pseudomonadales;Pseudomonadaceae; Pseudomonas.
gi|311977507|ref|YP_003986627.1| putative GMC-type oxidoreductase [Acanthamoeba polyphaga mimivirus] gi|81999911|sp|Q5UPL2.1|YR135_MIMIV RecName: Full=Putative GMC-type oxidoreductase R135 gi|55416760|gb|AAV50410.1| choline dehydrogenase or related protein [Acanthamoeba polyphaga mimivirus] gi|308204680|gb|ADO18481.1| putative GMC-type oxidoreductase [Acanthamoeba polyphaga mimivirus]	gi|575433404|gb|AHG65710.1| putative glucose-methanol-choline oxidoreductase	Advenella mimigardefordensis DPN7	27.65	43.24	340	188	13	1e-15	90.1	Bacteria; Proteobacteria; Betaproteobacteria; Burkholderiales;Alcaligenaceae.
gi|311977507|ref|YP_003986627.1| putative GMC-type oxidoreductase [Acanthamoeba polyphaga mimivirus] gi|81999911|sp|Q5UPL2.1|YR135_MIMIV RecName: Full=Putative GMC-type oxidoreductase R135 gi|55416760|gb|AAV50410.1| choline dehydrogenase or related protein [Acanthamoeba polyphaga mimivirus] gi|308204680|gb|ADO18481.1| putative GMC-type oxidoreductase [Acanthamoeba polyphaga mimivirus]	gi|528986822|ref|YP_008032139.1| Choline dehydrogenase	Achromobacter xylosoxidans NH44784-1996	26.55	42.77	339	193	14	1e-15	89.7	Bacteria; Proteobacteria; Betaproteobacteria; Burkholderiales;Alcaligenaceae; Achromobacter.
gi|311977507|ref|YP_003986627.1| putative GMC-type oxidoreductase [Acanthamoeba polyphaga mimivirus] gi|81999911|sp|Q5UPL2.1|YR135_MIMIV RecName: Full=Putative GMC-type oxidoreductase R135 gi|55416760|gb|AAV50410.1| choline dehydrogenase or related protein [Acanthamoeba polyphaga mimivirus] gi|308204680|gb|ADO18481.1| putative GMC-type oxidoreductase [Acanthamoeba polyphaga mimivirus]	gi|75812763|ref|YP_320380.1| glucose-methanol-choline oxidoreductase	Anabaena variabilis ATCC 29413	27.51	46.15	338	191	14	1e-15	89.7	Bacteria; Cyanobacteria; Nostocales; Nostocaceae; Anabaena.
gi|311977507|ref|YP_003986627.1| putative GMC-type oxidoreductase [Acanthamoeba polyphaga mimivirus] gi|81999911|sp|Q5UPL2.1|YR135_MIMIV RecName: Full=Putative GMC-type oxidoreductase R135 gi|55416760|gb|AAV50410.1| choline dehydrogenase or related protein [Acanthamoeba polyphaga mimivirus] gi|308204680|gb|ADO18481.1| putative GMC-type oxidoreductase [Acanthamoeba polyphaga mimivirus]	gi|515168633|ref|WP_016797135.1| choline dehydrogenase	Vibrio cyclitrophicus	25.52	41.54	337	199	11	1e-15	90.1	Bacteria; Proteobacteria; Gammaproteobacteria; Vibrionales;Vibrionaceae; Vibrio.
gi|311977507|ref|YP_003986627.1| putative GMC-type oxidoreductase [Acanthamoeba polyphaga mimivirus] gi|81999911|sp|Q5UPL2.1|YR135_MIMIV RecName: Full=Putative GMC-type oxidoreductase R135 gi|55416760|gb|AAV50410.1| choline dehydrogenase or related protein [Acanthamoeba polyphaga mimivirus] gi|308204680|gb|ADO18481.1| putative GMC-type oxidoreductase [Acanthamoeba polyphaga mimivirus]	gi|515156658|ref|WP_016785270.1| choline dehydrogenase	Vibrio cyclitrophicus	25.52	41.54	337	199	11	1e-15	89.7	Bacteria; Proteobacteria; Gammaproteobacteria; Vibrionales;Vibrionaceae; Vibrio.
gi|311977507|ref|YP_003986627.1| putative GMC-type oxidoreductase [Acanthamoeba polyphaga mimivirus] gi|81999911|sp|Q5UPL2.1|YR135_MIMIV RecName: Full=Putative GMC-type oxidoreductase R135 gi|55416760|gb|AAV50410.1| choline dehydrogenase or related protein [Acanthamoeba polyphaga mimivirus] gi|308204680|gb|ADO18481.1| putative GMC-type oxidoreductase [Acanthamoeba polyphaga mimivirus]	gi|440229216|ref|YP_007343009.1| choline dehydrogenase-like flavoprotein	Serratia marcescens FGI94	28.62	40.62	325	179	9	1e-15	89.7	Bacteria; Proteobacteria; Gammaproteobacteria; Enterobacteriales;Enterobacteriaceae; Serratia.
gi|311977507|ref|YP_003986627.1| putative GMC-type oxidoreductase [Acanthamoeba polyphaga mimivirus] gi|81999911|sp|Q5UPL2.1|YR135_MIMIV RecName: Full=Putative GMC-type oxidoreductase R135 gi|55416760|gb|AAV50410.1| choline dehydrogenase or related protein [Acanthamoeba polyphaga mimivirus] gi|308204680|gb|ADO18481.1| putative GMC-type oxidoreductase [Acanthamoeba polyphaga mimivirus]	gi|395327642|gb|EJF60040.1| alcohol oxidase	Dichomitus squalens LYAD-421 SS1	22.98	40	705	407	31	2e-15	89.4	Eukaryota; Fungi; Dikarya; Basidiomycota; Agaricomycotina;Agaricomycetes; Polyporales; Polyporaceae; Dichomitus.
gi|311977507|ref|YP_003986627.1| putative GMC-type oxidoreductase [Acanthamoeba polyphaga mimivirus] gi|81999911|sp|Q5UPL2.1|YR135_MIMIV RecName: Full=Putative GMC-type oxidoreductase R135 gi|55416760|gb|AAV50410.1| choline dehydrogenase or related protein [Acanthamoeba polyphaga mimivirus] gi|308204680|gb|ADO18481.1| putative GMC-type oxidoreductase [Acanthamoeba polyphaga mimivirus]	gi|112253713|gb|ABI14440.1| alcohol oxidase	Gloeophyllum trabeum	22.79	39.71	680	402	29	2e-15	89.4	Eukaryota; Fungi; Dikarya; Basidiomycota; Agaricomycotina;Agaricomycetes; Gloeophyllales; Gloeophyllaceae; Gloeophyllum.
gi|311977507|ref|YP_003986627.1| putative GMC-type oxidoreductase [Acanthamoeba polyphaga mimivirus] gi|81999911|sp|Q5UPL2.1|YR135_MIMIV RecName: Full=Putative GMC-type oxidoreductase R135 gi|55416760|gb|AAV50410.1| choline dehydrogenase or related protein [Acanthamoeba polyphaga mimivirus] gi|308204680|gb|ADO18481.1| putative GMC-type oxidoreductase [Acanthamoeba polyphaga mimivirus]	gi|403418773|emb|CCM05473.1| predicted protein	Fibroporia radiculosa	23.9	38.88	661	366	27	2e-15	89.4	Eukaryota; Fungi; Dikarya; Basidiomycota; Agaricomycotina;Agaricomycetes; Polyporales; Polyporaceae; Fibroporia.
gi|311977507|ref|YP_003986627.1| putative GMC-type oxidoreductase [Acanthamoeba polyphaga mimivirus] gi|81999911|sp|Q5UPL2.1|YR135_MIMIV RecName: Full=Putative GMC-type oxidoreductase R135 gi|55416760|gb|AAV50410.1| choline dehydrogenase or related protein [Acanthamoeba polyphaga mimivirus] gi|308204680|gb|ADO18481.1| putative GMC-type oxidoreductase [Acanthamoeba polyphaga mimivirus]	gi|545148824|ref|WP_021504213.1| glucose-methanol-choline oxidoreductase	Serratia marcescens	27.13	40.96	376	216	12	2e-15	89.4	Bacteria; Proteobacteria; Gammaproteobacteria; Enterobacteriales;Enterobacteriaceae; Serratia.
gi|311977507|ref|YP_003986627.1| putative GMC-type oxidoreductase [Acanthamoeba polyphaga mimivirus] gi|81999911|sp|Q5UPL2.1|YR135_MIMIV RecName: Full=Putative GMC-type oxidoreductase R135 gi|55416760|gb|AAV50410.1| choline dehydrogenase or related protein [Acanthamoeba polyphaga mimivirus] gi|308204680|gb|ADO18481.1| putative GMC-type oxidoreductase [Acanthamoeba polyphaga mimivirus]	gi|573013390|dbj|BAO36742.1| putative oxidoreductase	Serratia marcescens SM39	27.13	40.96	376	216	12	2e-15	89.4	Bacteria; Proteobacteria; Gammaproteobacteria; Enterobacteriales;Enterobacteriaceae; Serratia.
gi|311977507|ref|YP_003986627.1| putative GMC-type oxidoreductase [Acanthamoeba polyphaga mimivirus] gi|81999911|sp|Q5UPL2.1|YR135_MIMIV RecName: Full=Putative GMC-type oxidoreductase R135 gi|55416760|gb|AAV50410.1| choline dehydrogenase or related protein [Acanthamoeba polyphaga mimivirus] gi|308204680|gb|ADO18481.1| putative GMC-type oxidoreductase [Acanthamoeba polyphaga mimivirus]	gi|515496024|ref|WP_016929278.1| glucose-methanol-choline oxidoreductase	Serratia marcescens	27.13	40.96	376	216	12	2e-15	89.4	Bacteria; Proteobacteria; Gammaproteobacteria; Enterobacteriales;Enterobacteriaceae; Serratia.
gi|311977507|ref|YP_003986627.1| putative GMC-type oxidoreductase [Acanthamoeba polyphaga mimivirus] gi|81999911|sp|Q5UPL2.1|YR135_MIMIV RecName: Full=Putative GMC-type oxidoreductase R135 gi|55416760|gb|AAV50410.1| choline dehydrogenase or related protein [Acanthamoeba polyphaga mimivirus] gi|308204680|gb|ADO18481.1| putative GMC-type oxidoreductase [Acanthamoeba polyphaga mimivirus]	gi|491071739|ref|WP_004933362.1| choline dehydrogenase	Serratia marcescens	27.13	40.96	376	216	12	2e-15	89	Bacteria; Proteobacteria; Gammaproteobacteria; Enterobacteriales;Enterobacteriaceae; Serratia.
gi|311977507|ref|YP_003986627.1| putative GMC-type oxidoreductase [Acanthamoeba polyphaga mimivirus] gi|81999911|sp|Q5UPL2.1|YR135_MIMIV RecName: Full=Putative GMC-type oxidoreductase R135 gi|55416760|gb|AAV50410.1| choline dehydrogenase or related protein [Acanthamoeba polyphaga mimivirus] gi|308204680|gb|ADO18481.1| putative GMC-type oxidoreductase [Acanthamoeba polyphaga mimivirus]	gi|583003355|gb|EWC62830.1| Choline dehydrogenase	Actinokineospora sp. EG49	29.01	42.27	362	199	17	2e-15	89	Bacteria; Actinobacteria; Actinobacteridae; Actinomycetales;Pseudonocardineae; Pseudonocardiaceae; Actinokineospora.
gi|311977507|ref|YP_003986627.1| putative GMC-type oxidoreductase [Acanthamoeba polyphaga mimivirus] gi|81999911|sp|Q5UPL2.1|YR135_MIMIV RecName: Full=Putative GMC-type oxidoreductase R135 gi|55416760|gb|AAV50410.1| choline dehydrogenase or related protein [Acanthamoeba polyphaga mimivirus] gi|308204680|gb|ADO18481.1| putative GMC-type oxidoreductase [Acanthamoeba polyphaga mimivirus]	gi|258513107|ref|YP_003189363.1| alcohol dehydrogenase	Acetobacter pasteurianus IFO 3283-01	26.27	42.66	354	192	12	2e-15	89	Bacteria; Proteobacteria; Alphaproteobacteria; Rhodospirillales;Acetobacteraceae; Acetobacter.
gi|311977507|ref|YP_003986627.1| putative GMC-type oxidoreductase [Acanthamoeba polyphaga mimivirus] gi|81999911|sp|Q5UPL2.1|YR135_MIMIV RecName: Full=Putative GMC-type oxidoreductase R135 gi|55416760|gb|AAV50410.1| choline dehydrogenase or related protein [Acanthamoeba polyphaga mimivirus] gi|308204680|gb|ADO18481.1| putative GMC-type oxidoreductase [Acanthamoeba polyphaga mimivirus]	gi|556480755|ref|WP_023332335.1| choline dehydrogenase	Enterobacter sp. MGH 25	26.72	40.23	348	188	11	2e-15	89.4	Bacteria; Proteobacteria; Gammaproteobacteria; Enterobacteriales;Enterobacteriaceae; Enterobacter; Enterobacter cloacae complex.
gi|311977507|ref|YP_003986627.1| putative GMC-type oxidoreductase [Acanthamoeba polyphaga mimivirus] gi|81999911|sp|Q5UPL2.1|YR135_MIMIV RecName: Full=Putative GMC-type oxidoreductase R135 gi|55416760|gb|AAV50410.1| choline dehydrogenase or related protein [Acanthamoeba polyphaga mimivirus] gi|308204680|gb|ADO18481.1| putative GMC-type oxidoreductase [Acanthamoeba polyphaga mimivirus]	gi|401762700|ref|YP_006577707.1| choline dehydrogenase	Enterobacter cloacae subsp. cloacae ENHKU01	26.72	40.23	348	188	11	2e-15	89.4	Bacteria; Proteobacteria; Gammaproteobacteria; Enterobacteriales;Enterobacteriaceae; Enterobacter; Enterobacter cloacae complex.
gi|311977507|ref|YP_003986627.1| putative GMC-type oxidoreductase [Acanthamoeba polyphaga mimivirus] gi|81999911|sp|Q5UPL2.1|YR135_MIMIV RecName: Full=Putative GMC-type oxidoreductase R135 gi|55416760|gb|AAV50410.1| choline dehydrogenase or related protein [Acanthamoeba polyphaga mimivirus] gi|308204680|gb|ADO18481.1| putative GMC-type oxidoreductase [Acanthamoeba polyphaga mimivirus]	gi|556581034|ref|YP_008748873.1| oxidoreductase	Mycobacterium kansasii ATCC 12478	26.88	40.75	346	193	13	2e-15	89.4	Bacteria; Actinobacteria; Actinobacteridae; Actinomycetales;Corynebacterineae; Mycobacteriaceae; Mycobacterium.
gi|311977507|ref|YP_003986627.1| putative GMC-type oxidoreductase [Acanthamoeba polyphaga mimivirus] gi|81999911|sp|Q5UPL2.1|YR135_MIMIV RecName: Full=Putative GMC-type oxidoreductase R135 gi|55416760|gb|AAV50410.1| choline dehydrogenase or related protein [Acanthamoeba polyphaga mimivirus] gi|308204680|gb|ADO18481.1| putative GMC-type oxidoreductase [Acanthamoeba polyphaga mimivirus]	gi|427716260|ref|YP_007064254.1| choline dehydrogenase	Calothrix sp. PCC 7507	26.96	42.03	345	199	10	2e-15	89.4	Bacteria; Cyanobacteria; Nostocales; Rivulariaceae; Calothrix.
gi|311977507|ref|YP_003986627.1| putative GMC-type oxidoreductase [Acanthamoeba polyphaga mimivirus] gi|81999911|sp|Q5UPL2.1|YR135_MIMIV RecName: Full=Putative GMC-type oxidoreductase R135 gi|55416760|gb|AAV50410.1| choline dehydrogenase or related protein [Acanthamoeba polyphaga mimivirus] gi|308204680|gb|ADO18481.1| putative GMC-type oxidoreductase [Acanthamoeba polyphaga mimivirus]	gi|550040159|ref|WP_022580101.1| dehydrogenase	Pseudomonas aeruginosa	28.15	44.28	341	179	16	2e-15	89	Bacteria; Proteobacteria; Gammaproteobacteria; Pseudomonadales;Pseudomonadaceae; Pseudomonas.
gi|311977507|ref|YP_003986627.1| putative GMC-type oxidoreductase [Acanthamoeba polyphaga mimivirus] gi|81999911|sp|Q5UPL2.1|YR135_MIMIV RecName: Full=Putative GMC-type oxidoreductase R135 gi|55416760|gb|AAV50410.1| choline dehydrogenase or related protein [Acanthamoeba polyphaga mimivirus] gi|308204680|gb|ADO18481.1| putative GMC-type oxidoreductase [Acanthamoeba polyphaga mimivirus]	gi|553769128|ref|WP_023101294.1| dehydrogenase	Pseudomonas aeruginosa	27.86	44.28	341	180	16	2e-15	89	Bacteria; Proteobacteria; Gammaproteobacteria; Pseudomonadales;Pseudomonadaceae; Pseudomonas.
gi|311977507|ref|YP_003986627.1| putative GMC-type oxidoreductase [Acanthamoeba polyphaga mimivirus] gi|81999911|sp|Q5UPL2.1|YR135_MIMIV RecName: Full=Putative GMC-type oxidoreductase R135 gi|55416760|gb|AAV50410.1| choline dehydrogenase or related protein [Acanthamoeba polyphaga mimivirus] gi|308204680|gb|ADO18481.1| putative GMC-type oxidoreductase [Acanthamoeba polyphaga mimivirus]	gi|494003075|ref|WP_006945622.1| Choline dehydrogenase	Rhodococcus sp. EsD8	26.84	42.48	339	192	13	2e-15	89.4	Bacteria; Actinobacteria; Actinobacteridae; Actinomycetales;Corynebacterineae; Nocardiaceae; Rhodococcus.
gi|311977507|ref|YP_003986627.1| putative GMC-type oxidoreductase [Acanthamoeba polyphaga mimivirus] gi|81999911|sp|Q5UPL2.1|YR135_MIMIV RecName: Full=Putative GMC-type oxidoreductase R135 gi|55416760|gb|AAV50410.1| choline dehydrogenase or related protein [Acanthamoeba polyphaga mimivirus] gi|308204680|gb|ADO18481.1| putative GMC-type oxidoreductase [Acanthamoeba polyphaga mimivirus]	gi|497900283|ref|WP_010214439.1| GMC family oxidoreductase	Sphingomonas sp. PAMC 26621	27	40.65	337	192	9	2e-15	89.4	Bacteria; Proteobacteria; Alphaproteobacteria; Sphingomonadales;Sphingomonadaceae; Sphingomonas.
gi|311977507|ref|YP_003986627.1| putative GMC-type oxidoreductase [Acanthamoeba polyphaga mimivirus] gi|81999911|sp|Q5UPL2.1|YR135_MIMIV RecName: Full=Putative GMC-type oxidoreductase R135 gi|55416760|gb|AAV50410.1| choline dehydrogenase or related protein [Acanthamoeba polyphaga mimivirus] gi|308204680|gb|ADO18481.1| putative GMC-type oxidoreductase [Acanthamoeba polyphaga mimivirus]	gi|515164324|ref|WP_016792862.1| choline dehydrogenase	Vibrio cyclitrophicus	25.82	41.25	337	198	11	2e-15	89	Bacteria; Proteobacteria; Gammaproteobacteria; Vibrionales;Vibrionaceae; Vibrio.
gi|311977507|ref|YP_003986627.1| putative GMC-type oxidoreductase [Acanthamoeba polyphaga mimivirus] gi|81999911|sp|Q5UPL2.1|YR135_MIMIV RecName: Full=Putative GMC-type oxidoreductase R135 gi|55416760|gb|AAV50410.1| choline dehydrogenase or related protein [Acanthamoeba polyphaga mimivirus] gi|308204680|gb|ADO18481.1| putative GMC-type oxidoreductase [Acanthamoeba polyphaga mimivirus]	gi|515166831|ref|WP_016795352.1| choline dehydrogenase	Vibrio cyclitrophicus	25.82	41.25	337	198	11	2e-15	89	Bacteria; Proteobacteria; Gammaproteobacteria; Vibrionales;Vibrionaceae; Vibrio.
gi|311977507|ref|YP_003986627.1| putative GMC-type oxidoreductase [Acanthamoeba polyphaga mimivirus] gi|81999911|sp|Q5UPL2.1|YR135_MIMIV RecName: Full=Putative GMC-type oxidoreductase R135 gi|55416760|gb|AAV50410.1| choline dehydrogenase or related protein [Acanthamoeba polyphaga mimivirus] gi|308204680|gb|ADO18481.1| putative GMC-type oxidoreductase [Acanthamoeba polyphaga mimivirus]	gi|515159063|ref|WP_016787646.1| choline dehydrogenase	Vibrio cyclitrophicus	25.82	41.25	337	198	11	2e-15	89	Bacteria; Proteobacteria; Gammaproteobacteria; Vibrionales;Vibrionaceae; Vibrio.
gi|311977507|ref|YP_003986627.1| putative GMC-type oxidoreductase [Acanthamoeba polyphaga mimivirus] gi|81999911|sp|Q5UPL2.1|YR135_MIMIV RecName: Full=Putative GMC-type oxidoreductase R135 gi|55416760|gb|AAV50410.1| choline dehydrogenase or related protein [Acanthamoeba polyphaga mimivirus] gi|308204680|gb|ADO18481.1| putative GMC-type oxidoreductase [Acanthamoeba polyphaga mimivirus]	gi|518283086|ref|WP_019453294.1| glucose-methanol-choline oxidoreductase	Serratia marcescens	27.13	40.96	376	216	12	3e-15	88.6	Bacteria; Proteobacteria; Gammaproteobacteria; Enterobacteriales;Enterobacteriaceae; Serratia.
gi|311977507|ref|YP_003986627.1| putative GMC-type oxidoreductase [Acanthamoeba polyphaga mimivirus] gi|81999911|sp|Q5UPL2.1|YR135_MIMIV RecName: Full=Putative GMC-type oxidoreductase R135 gi|55416760|gb|AAV50410.1| choline dehydrogenase or related protein [Acanthamoeba polyphaga mimivirus] gi|308204680|gb|ADO18481.1| putative GMC-type oxidoreductase [Acanthamoeba polyphaga mimivirus]	gi|302690518|ref|XP_003034938.1| hypothetical protein SCHCODRAFT_65462	Schizophyllum commune H4-8	25.97	45.58	362	222	13	3e-15	89	Eukaryota; Fungi; Dikarya; Basidiomycota; Agaricomycotina;Agaricomycetes; Agaricomycetidae; Agaricales; Schizophyllaceae;Schizophyllum.
gi|311977507|ref|YP_003986627.1| putative GMC-type oxidoreductase [Acanthamoeba polyphaga mimivirus] gi|81999911|sp|Q5UPL2.1|YR135_MIMIV RecName: Full=Putative GMC-type oxidoreductase R135 gi|55416760|gb|AAV50410.1| choline dehydrogenase or related protein [Acanthamoeba polyphaga mimivirus] gi|308204680|gb|ADO18481.1| putative GMC-type oxidoreductase [Acanthamoeba polyphaga mimivirus]	gi|563503726|ref|WP_023721613.1| choline dehydrogenase	Mesorhizobium sp. LSHC420B00	26.63	42.78	353	199	14	3e-15	87	Bacteria; Proteobacteria; Alphaproteobacteria; Rhizobiales;Phyllobacteriaceae; Mesorhizobium.
gi|311977507|ref|YP_003986627.1| putative GMC-type oxidoreductase [Acanthamoeba polyphaga mimivirus] gi|81999911|sp|Q5UPL2.1|YR135_MIMIV RecName: Full=Putative GMC-type oxidoreductase R135 gi|55416760|gb|AAV50410.1| choline dehydrogenase or related protein [Acanthamoeba polyphaga mimivirus] gi|308204680|gb|ADO18481.1| putative GMC-type oxidoreductase [Acanthamoeba polyphaga mimivirus]	gi|488800636|ref|WP_002713042.1| glucose-methanol-choline oxidoreductase	Bradyrhizobiaceae	26.06	42.78	353	202	11	3e-15	89	Bacteria; Proteobacteria; Alphaproteobacteria; Rhizobiales.
gi|311977507|ref|YP_003986627.1| putative GMC-type oxidoreductase [Acanthamoeba polyphaga mimivirus] gi|81999911|sp|Q5UPL2.1|YR135_MIMIV RecName: Full=Putative GMC-type oxidoreductase R135 gi|55416760|gb|AAV50410.1| choline dehydrogenase or related protein [Acanthamoeba polyphaga mimivirus] gi|308204680|gb|ADO18481.1| putative GMC-type oxidoreductase [Acanthamoeba polyphaga mimivirus]	gi|304312687|ref|YP_003812285.1| glucose-methanol-choline oxidoreductase	gamma proteobacterium HdN1	26.06	43.91	353	182	13	3e-15	88.6	Bacteria; Proteobacteria; Gammaproteobacteria.
gi|311977507|ref|YP_003986627.1| putative GMC-type oxidoreductase [Acanthamoeba polyphaga mimivirus] gi|81999911|sp|Q5UPL2.1|YR135_MIMIV RecName: Full=Putative GMC-type oxidoreductase R135 gi|55416760|gb|AAV50410.1| choline dehydrogenase or related protein [Acanthamoeba polyphaga mimivirus] gi|308204680|gb|ADO18481.1| putative GMC-type oxidoreductase [Acanthamoeba polyphaga mimivirus]	gi|527304742|gb|EPT05516.1| hypothetical protein FOMPIDRAFT_147750	Fomitopsis pinicola FP-58527 SS1	25	42.33	352	220	10	3e-15	89	Eukaryota; Fungi; Dikarya; Basidiomycota; Agaricomycotina;Agaricomycetes; Polyporales; Fomitopsis.
gi|311977507|ref|YP_003986627.1| putative GMC-type oxidoreductase [Acanthamoeba polyphaga mimivirus] gi|81999911|sp|Q5UPL2.1|YR135_MIMIV RecName: Full=Putative GMC-type oxidoreductase R135 gi|55416760|gb|AAV50410.1| choline dehydrogenase or related protein [Acanthamoeba polyphaga mimivirus] gi|308204680|gb|ADO18481.1| putative GMC-type oxidoreductase [Acanthamoeba polyphaga mimivirus]	gi|393234633|gb|EJD42194.1| alcohol oxidase	Auricularia delicata TFB-10046 SS5	25.85	41.76	352	206	12	3e-15	89	Eukaryota; Fungi; Dikarya; Basidiomycota; Agaricomycotina;Agaricomycetes; Auriculariales; Auriculariaceae; Auricularia.
gi|311977507|ref|YP_003986627.1| putative GMC-type oxidoreductase [Acanthamoeba polyphaga mimivirus] gi|81999911|sp|Q5UPL2.1|YR135_MIMIV RecName: Full=Putative GMC-type oxidoreductase R135 gi|55416760|gb|AAV50410.1| choline dehydrogenase or related protein [Acanthamoeba polyphaga mimivirus] gi|308204680|gb|ADO18481.1| putative GMC-type oxidoreductase [Acanthamoeba polyphaga mimivirus]	gi|110756961|ref|XP_623443.2| PREDICTED: glucose dehydrogenase	FAD, quinone	26.36	42.69	349	204	13	3e-15	89	Eukaryota; Metazoa; Ecdysozoa; Arthropoda; Hexapoda; Insecta;Pterygota; Neoptera; Endopterygota; Hymenoptera; Apocrita;Aculeata; Apoidea; Apidae; Apis.
gi|311977507|ref|YP_003986627.1| putative GMC-type oxidoreductase [Acanthamoeba polyphaga mimivirus] gi|81999911|sp|Q5UPL2.1|YR135_MIMIV RecName: Full=Putative GMC-type oxidoreductase R135 gi|55416760|gb|AAV50410.1| choline dehydrogenase or related protein [Acanthamoeba polyphaga mimivirus] gi|308204680|gb|ADO18481.1| putative GMC-type oxidoreductase [Acanthamoeba polyphaga mimivirus]	gi|571528987|ref|XP_006567695.1| PREDICTED: glucose dehydrogenase	FAD, quinone	26.36	42.69	349	204	13	3e-15	89	Eukaryota; Metazoa; Ecdysozoa; Arthropoda; Hexapoda; Insecta;Pterygota; Neoptera; Endopterygota; Hymenoptera; Apocrita;Aculeata; Apoidea; Apidae; Apis.
gi|311977507|ref|YP_003986627.1| putative GMC-type oxidoreductase [Acanthamoeba polyphaga mimivirus] gi|81999911|sp|Q5UPL2.1|YR135_MIMIV RecName: Full=Putative GMC-type oxidoreductase R135 gi|55416760|gb|AAV50410.1| choline dehydrogenase or related protein [Acanthamoeba polyphaga mimivirus] gi|308204680|gb|ADO18481.1| putative GMC-type oxidoreductase [Acanthamoeba polyphaga mimivirus]	gi|495452669|ref|WP_008177363.1| GMC family oxidoreductase	Marinobacter manganoxydans	24.35	42.32	345	210	12	3e-15	86.3	Bacteria; Proteobacteria; Gammaproteobacteria; Alteromonadales;Alteromonadaceae; Marinobacter.
gi|311977507|ref|YP_003986627.1| putative GMC-type oxidoreductase [Acanthamoeba polyphaga mimivirus] gi|81999911|sp|Q5UPL2.1|YR135_MIMIV RecName: Full=Putative GMC-type oxidoreductase R135 gi|55416760|gb|AAV50410.1| choline dehydrogenase or related protein [Acanthamoeba polyphaga mimivirus] gi|308204680|gb|ADO18481.1| putative GMC-type oxidoreductase [Acanthamoeba polyphaga mimivirus]	gi|553761617|ref|WP_023094070.1| dehydrogenase	Pseudomonas aeruginosa	27.86	44.28	341	180	16	3e-15	89	Bacteria; Proteobacteria; Gammaproteobacteria; Pseudomonadales;Pseudomonadaceae; Pseudomonas.
gi|311977507|ref|YP_003986627.1| putative GMC-type oxidoreductase [Acanthamoeba polyphaga mimivirus] gi|81999911|sp|Q5UPL2.1|YR135_MIMIV RecName: Full=Putative GMC-type oxidoreductase R135 gi|55416760|gb|AAV50410.1| choline dehydrogenase or related protein [Acanthamoeba polyphaga mimivirus] gi|308204680|gb|ADO18481.1| putative GMC-type oxidoreductase [Acanthamoeba polyphaga mimivirus]	gi|566138022|ref|WP_024008314.1| dehydrogenase, partial	Pseudomonas aeruginosa	28.15	44.28	341	179	16	3e-15	88.6	Bacteria; Proteobacteria; Gammaproteobacteria; Pseudomonadales;Pseudomonadaceae; Pseudomonas.
gi|311977507|ref|YP_003986627.1| putative GMC-type oxidoreductase [Acanthamoeba polyphaga mimivirus] gi|81999911|sp|Q5UPL2.1|YR135_MIMIV RecName: Full=Putative GMC-type oxidoreductase R135 gi|55416760|gb|AAV50410.1| choline dehydrogenase or related protein [Acanthamoeba polyphaga mimivirus] gi|308204680|gb|ADO18481.1| putative GMC-type oxidoreductase [Acanthamoeba polyphaga mimivirus]	gi|489223783|ref|WP_003132203.1| dehydrogenase	Pseudomonas aeruginosa	27.86	44.28	341	180	16	3e-15	89	Bacteria; Proteobacteria; Gammaproteobacteria; Pseudomonadales;Pseudomonadaceae; Pseudomonas.
gi|311977507|ref|YP_003986627.1| putative GMC-type oxidoreductase [Acanthamoeba polyphaga mimivirus] gi|81999911|sp|Q5UPL2.1|YR135_MIMIV RecName: Full=Putative GMC-type oxidoreductase R135 gi|55416760|gb|AAV50410.1| choline dehydrogenase or related protein [Acanthamoeba polyphaga mimivirus] gi|308204680|gb|ADO18481.1| putative GMC-type oxidoreductase [Acanthamoeba polyphaga mimivirus]	gi|553759274|ref|WP_023091857.1| dehydrogenase	Pseudomonas aeruginosa	27.86	44.28	341	180	16	3e-15	88.6	Bacteria; Proteobacteria; Gammaproteobacteria; Pseudomonadales;Pseudomonadaceae; Pseudomonas.
gi|311977507|ref|YP_003986627.1| putative GMC-type oxidoreductase [Acanthamoeba polyphaga mimivirus] gi|81999911|sp|Q5UPL2.1|YR135_MIMIV RecName: Full=Putative GMC-type oxidoreductase R135 gi|55416760|gb|AAV50410.1| choline dehydrogenase or related protein [Acanthamoeba polyphaga mimivirus] gi|308204680|gb|ADO18481.1| putative GMC-type oxidoreductase [Acanthamoeba polyphaga mimivirus]	gi|403416741|emb|CCM03441.1| predicted protein	Fibroporia radiculosa	26.98	40.47	341	199	10	3e-15	88.6	Eukaryota; Fungi; Dikarya; Basidiomycota; Agaricomycotina;Agaricomycetes; Polyporales; Polyporaceae; Fibroporia.
gi|311977507|ref|YP_003986627.1| putative GMC-type oxidoreductase [Acanthamoeba polyphaga mimivirus] gi|81999911|sp|Q5UPL2.1|YR135_MIMIV RecName: Full=Putative GMC-type oxidoreductase R135 gi|55416760|gb|AAV50410.1| choline dehydrogenase or related protein [Acanthamoeba polyphaga mimivirus] gi|308204680|gb|ADO18481.1| putative GMC-type oxidoreductase [Acanthamoeba polyphaga mimivirus]	gi|551297993|ref|WP_022918016.1| alanine-phosphoribitol ligase	Ruania albidiflava	25.74	43.79	338	196	11	3e-15	88.6	Bacteria; Actinobacteria; Actinobacteridae; Actinomycetales;Micrococcineae; Ruaniaceae; Ruania.
gi|311977507|ref|YP_003986627.1| putative GMC-type oxidoreductase [Acanthamoeba polyphaga mimivirus] gi|81999911|sp|Q5UPL2.1|YR135_MIMIV RecName: Full=Putative GMC-type oxidoreductase R135 gi|55416760|gb|AAV50410.1| choline dehydrogenase or related protein [Acanthamoeba polyphaga mimivirus] gi|308204680|gb|ADO18481.1| putative GMC-type oxidoreductase [Acanthamoeba polyphaga mimivirus]	gi|515171059|ref|WP_016799339.1| choline dehydrogenase	Vibrio cyclitrophicus	25.82	40.95	337	198	11	3e-15	89	Bacteria; Proteobacteria; Gammaproteobacteria; Vibrionales;Vibrionaceae; Vibrio.
gi|311977507|ref|YP_003986627.1| putative GMC-type oxidoreductase [Acanthamoeba polyphaga mimivirus] gi|81999911|sp|Q5UPL2.1|YR135_MIMIV RecName: Full=Putative GMC-type oxidoreductase R135 gi|55416760|gb|AAV50410.1| choline dehydrogenase or related protein [Acanthamoeba polyphaga mimivirus] gi|308204680|gb|ADO18481.1| putative GMC-type oxidoreductase [Acanthamoeba polyphaga mimivirus]	gi|118469626|ref|YP_887748.1| choline dehydrogenase	Mycobacterium smegmatis str. MC2 155	25.52	40.36	337	195	11	3e-15	88.2	Bacteria; Actinobacteria; Actinobacteridae; Actinomycetales;Corynebacterineae; Mycobacteriaceae; Mycobacterium.
gi|311977507|ref|YP_003986627.1| putative GMC-type oxidoreductase [Acanthamoeba polyphaga mimivirus] gi|81999911|sp|Q5UPL2.1|YR135_MIMIV RecName: Full=Putative GMC-type oxidoreductase R135 gi|55416760|gb|AAV50410.1| choline dehydrogenase or related protein [Acanthamoeba polyphaga mimivirus] gi|308204680|gb|ADO18481.1| putative GMC-type oxidoreductase [Acanthamoeba polyphaga mimivirus]	gi|448240263|ref|YP_007404316.1| choline dehydrogenase	Serratia marcescens WW4	27.78	41.05	324	181	9	3e-15	88.6	Bacteria; Proteobacteria; Gammaproteobacteria; Enterobacteriales;Enterobacteriaceae; Serratia.
gi|311977507|ref|YP_003986627.1| putative GMC-type oxidoreductase [Acanthamoeba polyphaga mimivirus] gi|81999911|sp|Q5UPL2.1|YR135_MIMIV RecName: Full=Putative GMC-type oxidoreductase R135 gi|55416760|gb|AAV50410.1| choline dehydrogenase or related protein [Acanthamoeba polyphaga mimivirus] gi|308204680|gb|ADO18481.1| putative GMC-type oxidoreductase [Acanthamoeba polyphaga mimivirus]	gi|449550169|gb|EMD41134.1| alcohol oxidase	Ceriporiopsis subvermispora B	22.75	38.41	690	391	27	4e-15	88.6	Eukaryota; Fungi; Dikarya; Basidiomycota; Agaricomycotina;Agaricomycetes; Polyporales; Meruliaceae; Ceriporiopsis.
gi|311977507|ref|YP_003986627.1| putative GMC-type oxidoreductase [Acanthamoeba polyphaga mimivirus] gi|81999911|sp|Q5UPL2.1|YR135_MIMIV RecName: Full=Putative GMC-type oxidoreductase R135 gi|55416760|gb|AAV50410.1| choline dehydrogenase or related protein [Acanthamoeba polyphaga mimivirus] gi|308204680|gb|ADO18481.1| putative GMC-type oxidoreductase [Acanthamoeba polyphaga mimivirus]	gi|348028580|ref|YP_004871266.1| glucose-methanol-choline oxidoreductase	Glaciecola nitratireducens FR1064	26.4	43.91	394	226	18	4e-15	88.2	Bacteria; Proteobacteria; Gammaproteobacteria; Alteromonadales;Alteromonadaceae; Glaciecola.
gi|311977507|ref|YP_003986627.1| putative GMC-type oxidoreductase [Acanthamoeba polyphaga mimivirus] gi|81999911|sp|Q5UPL2.1|YR135_MIMIV RecName: Full=Putative GMC-type oxidoreductase R135 gi|55416760|gb|AAV50410.1| choline dehydrogenase or related protein [Acanthamoeba polyphaga mimivirus] gi|308204680|gb|ADO18481.1| putative GMC-type oxidoreductase [Acanthamoeba polyphaga mimivirus]	gi|443734399|gb|ELU18401.1| hypothetical protein CAPTEDRAFT_227635	Capitella teleta	27.65	44.41	358	193	16	4e-15	88.2	Eukaryota; Metazoa; Lophotrochozoa; Annelida; Polychaeta;Scolecida; Capitellida; Capitellidae; Capitella.
gi|311977507|ref|YP_003986627.1| putative GMC-type oxidoreductase [Acanthamoeba polyphaga mimivirus] gi|81999911|sp|Q5UPL2.1|YR135_MIMIV RecName: Full=Putative GMC-type oxidoreductase R135 gi|55416760|gb|AAV50410.1| choline dehydrogenase or related protein [Acanthamoeba polyphaga mimivirus] gi|308204680|gb|ADO18481.1| putative GMC-type oxidoreductase [Acanthamoeba polyphaga mimivirus]	gi|553764429|ref|WP_023096767.1| dehydrogenase	Pseudomonas aeruginosa	27.75	44.22	346	174	16	4e-15	88.2	Bacteria; Proteobacteria; Gammaproteobacteria; Pseudomonadales;Pseudomonadaceae; Pseudomonas.
gi|311977507|ref|YP_003986627.1| putative GMC-type oxidoreductase [Acanthamoeba polyphaga mimivirus] gi|81999911|sp|Q5UPL2.1|YR135_MIMIV RecName: Full=Putative GMC-type oxidoreductase R135 gi|55416760|gb|AAV50410.1| choline dehydrogenase or related protein [Acanthamoeba polyphaga mimivirus] gi|308204680|gb|ADO18481.1| putative GMC-type oxidoreductase [Acanthamoeba polyphaga mimivirus]	gi|489200662|ref|WP_003109874.1| dehydrogenase	Pseudomonas aeruginosa	27.27	43.7	341	182	15	4e-15	88.2	Bacteria; Proteobacteria; Gammaproteobacteria; Pseudomonadales;Pseudomonadaceae; Pseudomonas.
gi|311977507|ref|YP_003986627.1| putative GMC-type oxidoreductase [Acanthamoeba polyphaga mimivirus] gi|81999911|sp|Q5UPL2.1|YR135_MIMIV RecName: Full=Putative GMC-type oxidoreductase R135 gi|55416760|gb|AAV50410.1| choline dehydrogenase or related protein [Acanthamoeba polyphaga mimivirus] gi|308204680|gb|ADO18481.1| putative GMC-type oxidoreductase [Acanthamoeba polyphaga mimivirus]	gi|515669280|ref|WP_017101880.1| choline dehydrogenase	Vibrio tasmaniensis	25.82	42.43	337	198	13	4e-15	88.2	Bacteria; Proteobacteria; Gammaproteobacteria; Vibrionales;Vibrionaceae; Vibrio.
gi|311977507|ref|YP_003986627.1| putative GMC-type oxidoreductase [Acanthamoeba polyphaga mimivirus] gi|81999911|sp|Q5UPL2.1|YR135_MIMIV RecName: Full=Putative GMC-type oxidoreductase R135 gi|55416760|gb|AAV50410.1| choline dehydrogenase or related protein [Acanthamoeba polyphaga mimivirus] gi|308204680|gb|ADO18481.1| putative GMC-type oxidoreductase [Acanthamoeba polyphaga mimivirus]	gi|554909685|gb|ESK91211.1| gmc oxidoreductase	Moniliophthora roreri MCA 2997	24.04	42.9	366	225	13	5e-15	88.2	Eukaryota; Fungi; Dikarya; Basidiomycota; Agaricomycotina;Agaricomycetes; Agaricomycetidae; Agaricales; Marasmiaceae;mitosporic Marasmiaceae; Moniliophthora.
gi|311977507|ref|YP_003986627.1| putative GMC-type oxidoreductase [Acanthamoeba polyphaga mimivirus] gi|81999911|sp|Q5UPL2.1|YR135_MIMIV RecName: Full=Putative GMC-type oxidoreductase R135 gi|55416760|gb|AAV50410.1| choline dehydrogenase or related protein [Acanthamoeba polyphaga mimivirus] gi|308204680|gb|ADO18481.1| putative GMC-type oxidoreductase [Acanthamoeba polyphaga mimivirus]	gi|518901473|ref|WP_020057348.1| choline dehydrogenase	alpha proteobacterium SCGC AAA076-C03	27.6	41.54	337	193	10	5e-15	88.2	Bacteria; Proteobacteria; Alphaproteobacteria.
gi|311978266|ref|YP_003987387.1| putative TPR repeat-containing protein [Acanthamoeba polyphaga mimivirus] gi|82000252|sp|Q5UQQ7.1|Y856_MIMIV RecName: Full=Putative TPR repeat-containing protein R856 gi|55417464|gb|AAV51114.1| unknown [Acanthamoeba polyphaga mimivirus] gi|308205100|gb|ADO18901.1| putative TPR repeat-containing protein [Acanthamoeba polyphaga mimivirus] gi|351738036|gb|AEQ61071.1|…	gi|451927007|gb|AGF84885.1| hypothetical protein glt_00076	Moumouvirus goulette	65.98	80.94	341	115	1	1e-154	449	Viruses; dsDNA viruses, no RNA stage; Mimiviridae; unclassifiedMimiviridae.
gi|311978266|ref|YP_003987387.1| putative TPR repeat-containing protein [Acanthamoeba polyphaga mimivirus] gi|82000252|sp|Q5UQQ7.1|Y856_MIMIV RecName: Full=Putative TPR repeat-containing protein R856 gi|55417464|gb|AAV51114.1| unknown [Acanthamoeba polyphaga mimivirus] gi|308205100|gb|ADO18901.1| putative TPR repeat-containing protein [Acanthamoeba polyphaga mimivirus] gi|351738036|gb|AEQ61071.1|…	gi|118356197|ref|XP_001011357.1| TPR Domain containing protein	Tetrahymena thermophila	32.21	52.01	1367	842	24	6e-30	131	Eukaryota; Alveolata; Ciliophora; Intramacronucleata;Oligohymenophorea; Hymenostomatida; Tetrahymenina; Tetrahymenidae;Tetrahymena.
gi|311978266|ref|YP_003987387.1| putative TPR repeat-containing protein [Acanthamoeba polyphaga mimivirus] gi|82000252|sp|Q5UQQ7.1|Y856_MIMIV RecName: Full=Putative TPR repeat-containing protein R856 gi|55417464|gb|AAV51114.1| unknown [Acanthamoeba polyphaga mimivirus] gi|308205100|gb|ADO18901.1| putative TPR repeat-containing protein [Acanthamoeba polyphaga mimivirus] gi|351738036|gb|AEQ61071.1|…	gi|189502336|ref|YP_001958053.1| hypothetical protein Aasi_0966	Candidatus Amoebophilus asiaticus 5a2	30.07	53.99	4822	3346	46	5e-29	129	Bacteria; Bacteroidetes; Candidatus Amoebophilus.
gi|311978266|ref|YP_003987387.1| putative TPR repeat-containing protein [Acanthamoeba polyphaga mimivirus] gi|82000252|sp|Q5UQQ7.1|Y856_MIMIV RecName: Full=Putative TPR repeat-containing protein R856 gi|55417464|gb|AAV51114.1| unknown [Acanthamoeba polyphaga mimivirus] gi|308205100|gb|ADO18901.1| putative TPR repeat-containing protein [Acanthamoeba polyphaga mimivirus] gi|351738036|gb|AEQ61071.1|…	gi|152073378|gb|EDN70387.1| kinesin light chain isoform 1	Beggiatoa sp. PS	31.03	52.49	669	460	9	6e-28	121	Bacteria; Proteobacteria; Gammaproteobacteria; Thiotrichales;Thiotrichaceae; Beggiatoa.
gi|311978266|ref|YP_003987387.1| putative TPR repeat-containing protein [Acanthamoeba polyphaga mimivirus] gi|82000252|sp|Q5UQQ7.1|Y856_MIMIV RecName: Full=Putative TPR repeat-containing protein R856 gi|55417464|gb|AAV51114.1| unknown [Acanthamoeba polyphaga mimivirus] gi|308205100|gb|ADO18901.1| putative TPR repeat-containing protein [Acanthamoeba polyphaga mimivirus] gi|351738036|gb|AEQ61071.1|…	gi|493535666|ref|WP_006489620.1| conserved hypothetical protein	Mesotoga infera	27.78	50.74	4133	2875	50	6e-27	122	Bacteria; Thermotogae; Thermotogales; Thermotogaceae; Mesotoga.
gi|311978266|ref|YP_003987387.1| putative TPR repeat-containing protein [Acanthamoeba polyphaga mimivirus] gi|82000252|sp|Q5UQQ7.1|Y856_MIMIV RecName: Full=Putative TPR repeat-containing protein R856 gi|55417464|gb|AAV51114.1| unknown [Acanthamoeba polyphaga mimivirus] gi|308205100|gb|ADO18901.1| putative TPR repeat-containing protein [Acanthamoeba polyphaga mimivirus] gi|351738036|gb|AEQ61071.1|…	gi|427712514|ref|YP_007061138.1| hypothetical protein Syn6312_1425	Synechococcus sp. PCC 6312	28.67	49.82	1042	698	12	1e-26	121	Bacteria; Cyanobacteria; Oscillatoriophycideae; Chroococcales;Synechococcus.
gi|311978266|ref|YP_003987387.1| putative TPR repeat-containing protein [Acanthamoeba polyphaga mimivirus] gi|82000252|sp|Q5UQQ7.1|Y856_MIMIV RecName: Full=Putative TPR repeat-containing protein R856 gi|55417464|gb|AAV51114.1| unknown [Acanthamoeba polyphaga mimivirus] gi|308205100|gb|ADO18901.1| putative TPR repeat-containing protein [Acanthamoeba polyphaga mimivirus] gi|351738036|gb|AEQ61071.1|…	gi|260818136|ref|XP_002603940.1| hypothetical protein BRAFLDRAFT_102379	Branchiostoma floridae	26.67	55.79	1896	1345	41	2e-26	120	Eukaryota; Metazoa; Chordata; Cephalochordata; Branchiostomidae;Branchiostoma.
gi|311978266|ref|YP_003987387.1| putative TPR repeat-containing protein [Acanthamoeba polyphaga mimivirus] gi|82000252|sp|Q5UQQ7.1|Y856_MIMIV RecName: Full=Putative TPR repeat-containing protein R856 gi|55417464|gb|AAV51114.1| unknown [Acanthamoeba polyphaga mimivirus] gi|308205100|gb|ADO18901.1| putative TPR repeat-containing protein [Acanthamoeba polyphaga mimivirus] gi|351738036|gb|AEQ61071.1|…	gi|260818705|ref|XP_002604523.1| hypothetical protein BRAFLDRAFT_79367	Branchiostoma floridae	25.96	54.74	1413	980	35	1e-25	118	Eukaryota; Metazoa; Chordata; Cephalochordata; Branchiostomidae;Branchiostoma.
gi|311978266|ref|YP_003987387.1| putative TPR repeat-containing protein [Acanthamoeba polyphaga mimivirus] gi|82000252|sp|Q5UQQ7.1|Y856_MIMIV RecName: Full=Putative TPR repeat-containing protein R856 gi|55417464|gb|AAV51114.1| unknown [Acanthamoeba polyphaga mimivirus] gi|308205100|gb|ADO18901.1| putative TPR repeat-containing protein [Acanthamoeba polyphaga mimivirus] gi|351738036|gb|AEQ61071.1|…	gi|189502628|ref|YP_001958345.1| hypothetical protein Aasi_1304	Candidatus Amoebophilus asiaticus 5a2	27.95	51.86	1265	874	15	2e-25	117	Bacteria; Bacteroidetes; Candidatus Amoebophilus.
gi|311978266|ref|YP_003987387.1| putative TPR repeat-containing protein [Acanthamoeba polyphaga mimivirus] gi|82000252|sp|Q5UQQ7.1|Y856_MIMIV RecName: Full=Putative TPR repeat-containing protein R856 gi|55417464|gb|AAV51114.1| unknown [Acanthamoeba polyphaga mimivirus] gi|308205100|gb|ADO18901.1| putative TPR repeat-containing protein [Acanthamoeba polyphaga mimivirus] gi|351738036|gb|AEQ61071.1|…	gi|219130068|ref|XP_002185196.1| beta-glucan elicitor receptor	Phaeodactylum tricornutum CCAP 1055/1	28.9	50.32	893	584	16	1e-24	114	Eukaryota; Stramenopiles; Bacillariophyta; Bacillariophyceae;Bacillariophycidae; Naviculales; Phaeodactylaceae; Phaeodactylum.
gi|311978266|ref|YP_003987387.1| putative TPR repeat-containing protein [Acanthamoeba polyphaga mimivirus] gi|82000252|sp|Q5UQQ7.1|Y856_MIMIV RecName: Full=Putative TPR repeat-containing protein R856 gi|55417464|gb|AAV51114.1| unknown [Acanthamoeba polyphaga mimivirus] gi|308205100|gb|ADO18901.1| putative TPR repeat-containing protein [Acanthamoeba polyphaga mimivirus] gi|351738036|gb|AEQ61071.1|…	gi|260811722|ref|XP_002600571.1| hypothetical protein BRAFLDRAFT_70052	Branchiostoma floridae	28.19	52.68	1630	1068	40	2e-24	115	Eukaryota; Metazoa; Chordata; Cephalochordata; Branchiostomidae;Branchiostoma.
gi|311978266|ref|YP_003987387.1| putative TPR repeat-containing protein [Acanthamoeba polyphaga mimivirus] gi|82000252|sp|Q5UQQ7.1|Y856_MIMIV RecName: Full=Putative TPR repeat-containing protein R856 gi|55417464|gb|AAV51114.1| unknown [Acanthamoeba polyphaga mimivirus] gi|308205100|gb|ADO18901.1| putative TPR repeat-containing protein [Acanthamoeba polyphaga mimivirus] gi|351738036|gb|AEQ61071.1|…	gi|260820114|ref|XP_002605380.1| hypothetical protein BRAFLDRAFT_74200	Branchiostoma floridae	25.95	53.48	2237	1522	49	4e-24	114	Eukaryota; Metazoa; Chordata; Cephalochordata; Branchiostomidae;Branchiostoma.
gi|311978266|ref|YP_003987387.1| putative TPR repeat-containing protein [Acanthamoeba polyphaga mimivirus] gi|82000252|sp|Q5UQQ7.1|Y856_MIMIV RecName: Full=Putative TPR repeat-containing protein R856 gi|55417464|gb|AAV51114.1| unknown [Acanthamoeba polyphaga mimivirus] gi|308205100|gb|ADO18901.1| putative TPR repeat-containing protein [Acanthamoeba polyphaga mimivirus] gi|351738036|gb|AEQ61071.1|…	gi|20089086|ref|NP_615161.1| hypothetical protein MA0188	Methanosarcina acetivorans C2A	28.08	52.69	1164	809	12	5e-24	113	Archaea; Euryarchaeota; Methanomicrobia; Methanosarcinales;Methanosarcinaceae; Methanosarcina.
gi|311978266|ref|YP_003987387.1| putative TPR repeat-containing protein [Acanthamoeba polyphaga mimivirus] gi|82000252|sp|Q5UQQ7.1|Y856_MIMIV RecName: Full=Putative TPR repeat-containing protein R856 gi|55417464|gb|AAV51114.1| unknown [Acanthamoeba polyphaga mimivirus] gi|308205100|gb|ADO18901.1| putative TPR repeat-containing protein [Acanthamoeba polyphaga mimivirus] gi|351738036|gb|AEQ61071.1|…	gi|73668892|ref|YP_304907.1| conserved hypothetical protein	Methanosarcina barkeri str. Fusaro	28.74	51.34	1260	841	18	7e-24	112	Archaea; Euryarchaeota; Methanomicrobia; Methanosarcinales;Methanosarcinaceae; Methanosarcina.
gi|311978266|ref|YP_003987387.1| putative TPR repeat-containing protein [Acanthamoeba polyphaga mimivirus] gi|82000252|sp|Q5UQQ7.1|Y856_MIMIV RecName: Full=Putative TPR repeat-containing protein R856 gi|55417464|gb|AAV51114.1| unknown [Acanthamoeba polyphaga mimivirus] gi|308205100|gb|ADO18901.1| putative TPR repeat-containing protein [Acanthamoeba polyphaga mimivirus] gi|351738036|gb|AEQ61071.1|…	gi|260786244|ref|XP_002588168.1| hypothetical protein BRAFLDRAFT_68806	Branchiostoma floridae	26.71	52.05	1698	1173	38	2e-23	112	Eukaryota; Metazoa; Chordata; Cephalochordata; Branchiostomidae;Branchiostoma.
gi|311978266|ref|YP_003987387.1| putative TPR repeat-containing protein [Acanthamoeba polyphaga mimivirus] gi|82000252|sp|Q5UQQ7.1|Y856_MIMIV RecName: Full=Putative TPR repeat-containing protein R856 gi|55417464|gb|AAV51114.1| unknown [Acanthamoeba polyphaga mimivirus] gi|308205100|gb|ADO18901.1| putative TPR repeat-containing protein [Acanthamoeba polyphaga mimivirus] gi|351738036|gb|AEQ61071.1|…	gi|189502333|ref|YP_001958050.1| hypothetical protein Aasi_0963	Candidatus Amoebophilus asiaticus 5a2	26.03	51.03	1475	1046	14	3e-23	111	Bacteria; Bacteroidetes; Candidatus Amoebophilus.
gi|311978266|ref|YP_003987387.1| putative TPR repeat-containing protein [Acanthamoeba polyphaga mimivirus] gi|82000252|sp|Q5UQQ7.1|Y856_MIMIV RecName: Full=Putative TPR repeat-containing protein R856 gi|55417464|gb|AAV51114.1| unknown [Acanthamoeba polyphaga mimivirus] gi|308205100|gb|ADO18901.1| putative TPR repeat-containing protein [Acanthamoeba polyphaga mimivirus] gi|351738036|gb|AEQ61071.1|…	gi|479131592|ref|YP_005071552.1| hypothetical protein	Arthrospira platensis NIES-39	29.28	50.33	624	389	19	4e-23	110	Bacteria; Cyanobacteria; Oscillatoriophycideae; Oscillatoriales;Arthrospira.
gi|311978266|ref|YP_003987387.1| putative TPR repeat-containing protein [Acanthamoeba polyphaga mimivirus] gi|82000252|sp|Q5UQQ7.1|Y856_MIMIV RecName: Full=Putative TPR repeat-containing protein R856 gi|55417464|gb|AAV51114.1| unknown [Acanthamoeba polyphaga mimivirus] gi|308205100|gb|ADO18901.1| putative TPR repeat-containing protein [Acanthamoeba polyphaga mimivirus] gi|351738036|gb|AEQ61071.1|…	gi|260821013|ref|XP_002605828.1| hypothetical protein BRAFLDRAFT_84313	Branchiostoma floridae	25.25	53.49	2354	1648	62	8e-23	109	Eukaryota; Metazoa; Chordata; Cephalochordata; Branchiostomidae;Branchiostoma.
gi|311978266|ref|YP_003987387.1| putative TPR repeat-containing protein [Acanthamoeba polyphaga mimivirus] gi|82000252|sp|Q5UQQ7.1|Y856_MIMIV RecName: Full=Putative TPR repeat-containing protein R856 gi|55417464|gb|AAV51114.1| unknown [Acanthamoeba polyphaga mimivirus] gi|308205100|gb|ADO18901.1| putative TPR repeat-containing protein [Acanthamoeba polyphaga mimivirus] gi|351738036|gb|AEQ61071.1|…	gi|333993542|ref|YP_004526155.1| hypothetical protein TREAZ_1756	Treponema azotonutricium ZAS-9	26.05	51.13	3433	2221	71	9e-23	109	Bacteria; Spirochaetes; Spirochaetales; Spirochaetaceae; Treponema.
gi|311978266|ref|YP_003987387.1| putative TPR repeat-containing protein [Acanthamoeba polyphaga mimivirus] gi|82000252|sp|Q5UQQ7.1|Y856_MIMIV RecName: Full=Putative TPR repeat-containing protein R856 gi|55417464|gb|AAV51114.1| unknown [Acanthamoeba polyphaga mimivirus] gi|308205100|gb|ADO18901.1| putative TPR repeat-containing protein [Acanthamoeba polyphaga mimivirus] gi|351738036|gb|AEQ61071.1|…	gi|260823260|ref|XP_002604101.1| hypothetical protein BRAFLDRAFT_71610	Branchiostoma floridae	26.48	54.15	871	590	24	9e-23	107	Eukaryota; Metazoa; Chordata; Cephalochordata; Branchiostomidae;Branchiostoma.
gi|311978266|ref|YP_003987387.1| putative TPR repeat-containing protein [Acanthamoeba polyphaga mimivirus] gi|82000252|sp|Q5UQQ7.1|Y856_MIMIV RecName: Full=Putative TPR repeat-containing protein R856 gi|55417464|gb|AAV51114.1| unknown [Acanthamoeba polyphaga mimivirus] gi|308205100|gb|ADO18901.1| putative TPR repeat-containing protein [Acanthamoeba polyphaga mimivirus] gi|351738036|gb|AEQ61071.1|…	gi|260814980|ref|XP_002602191.1| hypothetical protein BRAFLDRAFT_76878	Branchiostoma floridae	23.3	52.1	1819	1287	37	1e-22	108	Eukaryota; Metazoa; Chordata; Cephalochordata; Branchiostomidae;Branchiostoma.
gi|311978266|ref|YP_003987387.1| putative TPR repeat-containing protein [Acanthamoeba polyphaga mimivirus] gi|82000252|sp|Q5UQQ7.1|Y856_MIMIV RecName: Full=Putative TPR repeat-containing protein R856 gi|55417464|gb|AAV51114.1| unknown [Acanthamoeba polyphaga mimivirus] gi|308205100|gb|ADO18901.1| putative TPR repeat-containing protein [Acanthamoeba polyphaga mimivirus] gi|351738036|gb|AEQ61071.1|…	gi|307151984|ref|YP_003887368.1| hypothetical protein Cyan7822_2113	Cyanothece sp. PCC 7822	27.05	49.66	2335	1631	20	1e-22	108	Bacteria; Cyanobacteria; Oscillatoriophycideae; Chroococcales;Cyanothece.
gi|311978266|ref|YP_003987387.1| putative TPR repeat-containing protein [Acanthamoeba polyphaga mimivirus] gi|82000252|sp|Q5UQQ7.1|Y856_MIMIV RecName: Full=Putative TPR repeat-containing protein R856 gi|55417464|gb|AAV51114.1| unknown [Acanthamoeba polyphaga mimivirus] gi|308205100|gb|ADO18901.1| putative TPR repeat-containing protein [Acanthamoeba polyphaga mimivirus] gi|351738036|gb|AEQ61071.1|…	gi|260792748|ref|XP_002591376.1| hypothetical protein BRAFLDRAFT_93999	Branchiostoma floridae	25.57	52.13	1392	949	35	1e-22	109	Eukaryota; Metazoa; Chordata; Cephalochordata; Branchiostomidae;Branchiostoma.
gi|311978266|ref|YP_003987387.1| putative TPR repeat-containing protein [Acanthamoeba polyphaga mimivirus] gi|82000252|sp|Q5UQQ7.1|Y856_MIMIV RecName: Full=Putative TPR repeat-containing protein R856 gi|55417464|gb|AAV51114.1| unknown [Acanthamoeba polyphaga mimivirus] gi|308205100|gb|ADO18901.1| putative TPR repeat-containing protein [Acanthamoeba polyphaga mimivirus] gi|351738036|gb|AEQ61071.1|…	gi|52548925|gb|AAU82774.1| conserved hypothetical protein	uncultured archaeon GZfos19C8	26.94	50.55	879	626	7	1e-22	109	Archaea; environmental samples.
gi|311978266|ref|YP_003987387.1| putative TPR repeat-containing protein [Acanthamoeba polyphaga mimivirus] gi|82000252|sp|Q5UQQ7.1|Y856_MIMIV RecName: Full=Putative TPR repeat-containing protein R856 gi|55417464|gb|AAV51114.1| unknown [Acanthamoeba polyphaga mimivirus] gi|308205100|gb|ADO18901.1| putative TPR repeat-containing protein [Acanthamoeba polyphaga mimivirus] gi|351738036|gb|AEQ61071.1|…	gi|260832273|ref|XP_002611082.1| hypothetical protein BRAFLDRAFT_70431	Branchiostoma floridae	24.75	52.84	2218	1563	52	3e-22	107	Eukaryota; Metazoa; Chordata; Cephalochordata; Branchiostomidae;Branchiostoma.
gi|311978266|ref|YP_003987387.1| putative TPR repeat-containing protein [Acanthamoeba polyphaga mimivirus] gi|82000252|sp|Q5UQQ7.1|Y856_MIMIV RecName: Full=Putative TPR repeat-containing protein R856 gi|55417464|gb|AAV51114.1| unknown [Acanthamoeba polyphaga mimivirus] gi|308205100|gb|ADO18901.1| putative TPR repeat-containing protein [Acanthamoeba polyphaga mimivirus] gi|351738036|gb|AEQ61071.1|…	gi|260811726|ref|XP_002600573.1| hypothetical protein BRAFLDRAFT_70050	Branchiostoma floridae	24.66	52.74	592	423	13	3e-22	108	Eukaryota; Metazoa; Chordata; Cephalochordata; Branchiostomidae;Branchiostoma.
gi|311978266|ref|YP_003987387.1| putative TPR repeat-containing protein [Acanthamoeba polyphaga mimivirus] gi|82000252|sp|Q5UQQ7.1|Y856_MIMIV RecName: Full=Putative TPR repeat-containing protein R856 gi|55417464|gb|AAV51114.1| unknown [Acanthamoeba polyphaga mimivirus] gi|308205100|gb|ADO18901.1| putative TPR repeat-containing protein [Acanthamoeba polyphaga mimivirus] gi|351738036|gb|AEQ61071.1|…	gi|195998618|ref|XP_002109177.1| hypothetical protein TRIADDRAFT_52944	Trichoplax adhaerens	28.04	48.65	5552	3803	67	4e-22	107	Eukaryota; Metazoa; Placozoa; Trichoplax.
gi|311978266|ref|YP_003987387.1| putative TPR repeat-containing protein [Acanthamoeba polyphaga mimivirus] gi|82000252|sp|Q5UQQ7.1|Y856_MIMIV RecName: Full=Putative TPR repeat-containing protein R856 gi|55417464|gb|AAV51114.1| unknown [Acanthamoeba polyphaga mimivirus] gi|308205100|gb|ADO18901.1| putative TPR repeat-containing protein [Acanthamoeba polyphaga mimivirus] gi|351738036|gb|AEQ61071.1|…	gi|515353578|ref|WP_016864598.1| hypothetical protein	Fischerella muscicola	26.33	52.67	2897	1936	55	4e-22	107	Bacteria; Cyanobacteria; Stigonematales; Fischerella.
gi|311978266|ref|YP_003987387.1| putative TPR repeat-containing protein [Acanthamoeba polyphaga mimivirus] gi|82000252|sp|Q5UQQ7.1|Y856_MIMIV RecName: Full=Putative TPR repeat-containing protein R856 gi|55417464|gb|AAV51114.1| unknown [Acanthamoeba polyphaga mimivirus] gi|308205100|gb|ADO18901.1| putative TPR repeat-containing protein [Acanthamoeba polyphaga mimivirus] gi|351738036|gb|AEQ61071.1|…	gi|517210578|ref|WP_018399396.1| hypothetical protein	filamentous cyanobacterium ESFC-1	28.41	50.55	1726	1179	16	4e-22	107	Bacteria; Cyanobacteria; Oscillatoriophycideae; Oscillatoriales.
gi|311978266|ref|YP_003987387.1| putative TPR repeat-containing protein [Acanthamoeba polyphaga mimivirus] gi|82000252|sp|Q5UQQ7.1|Y856_MIMIV RecName: Full=Putative TPR repeat-containing protein R856 gi|55417464|gb|AAV51114.1| unknown [Acanthamoeba polyphaga mimivirus] gi|308205100|gb|ADO18901.1| putative TPR repeat-containing protein [Acanthamoeba polyphaga mimivirus] gi|351738036|gb|AEQ61071.1|…	gi|497473937|ref|WP_009788135.1| kinesin	Lyngbya sp. PCC 8106	27.01	47.59	1412	963	17	5e-22	107	Bacteria; Cyanobacteria; Oscillatoriophycideae; Oscillatoriales;Lyngbya.
gi|311978266|ref|YP_003987387.1| putative TPR repeat-containing protein [Acanthamoeba polyphaga mimivirus] gi|82000252|sp|Q5UQQ7.1|Y856_MIMIV RecName: Full=Putative TPR repeat-containing protein R856 gi|55417464|gb|AAV51114.1| unknown [Acanthamoeba polyphaga mimivirus] gi|308205100|gb|ADO18901.1| putative TPR repeat-containing protein [Acanthamoeba polyphaga mimivirus] gi|351738036|gb|AEQ61071.1|…	gi|196017240|ref|XP_002118451.1| hypothetical protein TRIADDRAFT_62486	Trichoplax adhaerens	28.04	48.65	5207	3602	56	6e-22	107	Eukaryota; Metazoa; Placozoa; Trichoplax.
gi|311978266|ref|YP_003987387.1| putative TPR repeat-containing protein [Acanthamoeba polyphaga mimivirus] gi|82000252|sp|Q5UQQ7.1|Y856_MIMIV RecName: Full=Putative TPR repeat-containing protein R856 gi|55417464|gb|AAV51114.1| unknown [Acanthamoeba polyphaga mimivirus] gi|308205100|gb|ADO18901.1| putative TPR repeat-containing protein [Acanthamoeba polyphaga mimivirus] gi|351738036|gb|AEQ61071.1|…	gi|260827621|ref|XP_002608763.1| hypothetical protein BRAFLDRAFT_73982	Branchiostoma floridae	25.26	51.93	1098	770	26	6e-22	107	Eukaryota; Metazoa; Chordata; Cephalochordata; Branchiostomidae;Branchiostoma.
gi|311978266|ref|YP_003987387.1| putative TPR repeat-containing protein [Acanthamoeba polyphaga mimivirus] gi|82000252|sp|Q5UQQ7.1|Y856_MIMIV RecName: Full=Putative TPR repeat-containing protein R856 gi|55417464|gb|AAV51114.1| unknown [Acanthamoeba polyphaga mimivirus] gi|308205100|gb|ADO18901.1| putative TPR repeat-containing protein [Acanthamoeba polyphaga mimivirus] gi|351738036|gb|AEQ61071.1|…	gi|569426828|gb|ETO31507.1| hypothetical protein RFI_05613	Reticulomyxa filosa	27.05	51.03	292	196	3	7e-22	105	Eukaryota; Rhizaria; Foraminifera; Reticulomyxidae; Reticulomyxa.
gi|311978266|ref|YP_003987387.1| putative TPR repeat-containing protein [Acanthamoeba polyphaga mimivirus] gi|82000252|sp|Q5UQQ7.1|Y856_MIMIV RecName: Full=Putative TPR repeat-containing protein R856 gi|55417464|gb|AAV51114.1| unknown [Acanthamoeba polyphaga mimivirus] gi|308205100|gb|ADO18901.1| putative TPR repeat-containing protein [Acanthamoeba polyphaga mimivirus] gi|351738036|gb|AEQ61071.1|…	gi|196017293|ref|XP_002118473.1| hypothetical protein TRIADDRAFT_62505	Trichoplax adhaerens	27.46	49.65	978	688	10	1e-21	103	Eukaryota; Metazoa; Placozoa; Trichoplax.
gi|311978266|ref|YP_003987387.1| putative TPR repeat-containing protein [Acanthamoeba polyphaga mimivirus] gi|82000252|sp|Q5UQQ7.1|Y856_MIMIV RecName: Full=Putative TPR repeat-containing protein R856 gi|55417464|gb|AAV51114.1| unknown [Acanthamoeba polyphaga mimivirus] gi|308205100|gb|ADO18901.1| putative TPR repeat-containing protein [Acanthamoeba polyphaga mimivirus] gi|351738036|gb|AEQ61071.1|…	gi|260815994|ref|XP_002602757.1| hypothetical protein BRAFLDRAFT_93703	Branchiostoma floridae	25.08	52.54	1791	1263	39	1e-21	106	Eukaryota; Metazoa; Chordata; Cephalochordata; Branchiostomidae;Branchiostoma.
gi|311978266|ref|YP_003987387.1| putative TPR repeat-containing protein [Acanthamoeba polyphaga mimivirus] gi|82000252|sp|Q5UQQ7.1|Y856_MIMIV RecName: Full=Putative TPR repeat-containing protein R856 gi|55417464|gb|AAV51114.1| unknown [Acanthamoeba polyphaga mimivirus] gi|308205100|gb|ADO18901.1| putative TPR repeat-containing protein [Acanthamoeba polyphaga mimivirus] gi|351738036|gb|AEQ61071.1|…	gi|73670072|ref|YP_306087.1| hypothetical protein Mbar_A2597	Methanosarcina barkeri str. Fusaro	29.1	59.43	1357	870	37	2e-21	105	Archaea; Euryarchaeota; Methanomicrobia; Methanosarcinales;Methanosarcinaceae; Methanosarcina.
gi|311978266|ref|YP_003987387.1| putative TPR repeat-containing protein [Acanthamoeba polyphaga mimivirus] gi|82000252|sp|Q5UQQ7.1|Y856_MIMIV RecName: Full=Putative TPR repeat-containing protein R856 gi|55417464|gb|AAV51114.1| unknown [Acanthamoeba polyphaga mimivirus] gi|308205100|gb|ADO18901.1| putative TPR repeat-containing protein [Acanthamoeba polyphaga mimivirus] gi|351738036|gb|AEQ61071.1|…	gi|260817000|ref|XP_002603375.1| hypothetical protein BRAFLDRAFT_80368	Branchiostoma floridae	24.84	49.35	874	574	20	2e-21	105	Eukaryota; Metazoa; Chordata; Cephalochordata; Branchiostomidae;Branchiostoma.
gi|311978266|ref|YP_003987387.1| putative TPR repeat-containing protein [Acanthamoeba polyphaga mimivirus] gi|82000252|sp|Q5UQQ7.1|Y856_MIMIV RecName: Full=Putative TPR repeat-containing protein R856 gi|55417464|gb|AAV51114.1| unknown [Acanthamoeba polyphaga mimivirus] gi|308205100|gb|ADO18901.1| putative TPR repeat-containing protein [Acanthamoeba polyphaga mimivirus] gi|351738036|gb|AEQ61071.1|…	gi|260814966|ref|XP_002602184.1| hypothetical protein BRAFLDRAFT_76872	Branchiostoma floridae	26.43	51.43	1700	1163	40	2e-21	105	Eukaryota; Metazoa; Chordata; Cephalochordata; Branchiostomidae;Branchiostoma.
gi|311978266|ref|YP_003987387.1| putative TPR repeat-containing protein [Acanthamoeba polyphaga mimivirus] gi|82000252|sp|Q5UQQ7.1|Y856_MIMIV RecName: Full=Putative TPR repeat-containing protein R856 gi|55417464|gb|AAV51114.1| unknown [Acanthamoeba polyphaga mimivirus] gi|308205100|gb|ADO18901.1| putative TPR repeat-containing protein [Acanthamoeba polyphaga mimivirus] gi|351738036|gb|AEQ61071.1|…	gi|260810770|ref|XP_002600121.1| hypothetical protein BRAFLDRAFT_66630	Branchiostoma floridae	27.11	52.82	1115	777	24	2e-21	105	Eukaryota; Metazoa; Chordata; Cephalochordata; Branchiostomidae;Branchiostoma.
gi|311978266|ref|YP_003987387.1| putative TPR repeat-containing protein [Acanthamoeba polyphaga mimivirus] gi|82000252|sp|Q5UQQ7.1|Y856_MIMIV RecName: Full=Putative TPR repeat-containing protein R856 gi|55417464|gb|AAV51114.1| unknown [Acanthamoeba polyphaga mimivirus] gi|308205100|gb|ADO18901.1| putative TPR repeat-containing protein [Acanthamoeba polyphaga mimivirus] gi|351738036|gb|AEQ61071.1|…	gi|517208867|ref|WP_018397685.1| hypothetical protein	filamentous cyanobacterium ESFC-1	28.95	48.5	545	365	5	2e-21	105	Bacteria; Cyanobacteria; Oscillatoriophycideae; Oscillatoriales.
gi|311978266|ref|YP_003987387.1| putative TPR repeat-containing protein [Acanthamoeba polyphaga mimivirus] gi|82000252|sp|Q5UQQ7.1|Y856_MIMIV RecName: Full=Putative TPR repeat-containing protein R856 gi|55417464|gb|AAV51114.1| unknown [Acanthamoeba polyphaga mimivirus] gi|308205100|gb|ADO18901.1| putative TPR repeat-containing protein [Acanthamoeba polyphaga mimivirus] gi|351738036|gb|AEQ61071.1|…	gi|260827479|ref|XP_002608692.1| hypothetical protein BRAFLDRAFT_73914	Branchiostoma floridae	27.16	47.6	2097	1435	48	3e-21	105	Eukaryota; Metazoa; Chordata; Cephalochordata; Branchiostomidae;Branchiostoma.
gi|311978266|ref|YP_003987387.1| putative TPR repeat-containing protein [Acanthamoeba polyphaga mimivirus] gi|82000252|sp|Q5UQQ7.1|Y856_MIMIV RecName: Full=Putative TPR repeat-containing protein R856 gi|55417464|gb|AAV51114.1| unknown [Acanthamoeba polyphaga mimivirus] gi|308205100|gb|ADO18901.1| putative TPR repeat-containing protein [Acanthamoeba polyphaga mimivirus] gi|351738036|gb|AEQ61071.1|…	gi|260793721|ref|XP_002591859.1| hypothetical protein BRAFLDRAFT_89372	Branchiostoma floridae	25.48	50.64	1359	931	36	3e-21	105	Eukaryota; Metazoa; Chordata; Cephalochordata; Branchiostomidae;Branchiostoma.
gi|311978266|ref|YP_003987387.1| putative TPR repeat-containing protein [Acanthamoeba polyphaga mimivirus] gi|82000252|sp|Q5UQQ7.1|Y856_MIMIV RecName: Full=Putative TPR repeat-containing protein R856 gi|55417464|gb|AAV51114.1| unknown [Acanthamoeba polyphaga mimivirus] gi|308205100|gb|ADO18901.1| putative TPR repeat-containing protein [Acanthamoeba polyphaga mimivirus] gi|351738036|gb|AEQ61071.1|…	gi|260822729|ref|XP_002606754.1| hypothetical protein BRAFLDRAFT_82395	Branchiostoma floridae	26.78	52.54	1121	784	27	3e-21	105	Eukaryota; Metazoa; Chordata; Cephalochordata; Branchiostomidae;Branchiostoma.
gi|311978266|ref|YP_003987387.1| putative TPR repeat-containing protein [Acanthamoeba polyphaga mimivirus] gi|82000252|sp|Q5UQQ7.1|Y856_MIMIV RecName: Full=Putative TPR repeat-containing protein R856 gi|55417464|gb|AAV51114.1| unknown [Acanthamoeba polyphaga mimivirus] gi|308205100|gb|ADO18901.1| putative TPR repeat-containing protein [Acanthamoeba polyphaga mimivirus] gi|351738036|gb|AEQ61071.1|…	gi|260816982|ref|XP_002603366.1| hypothetical protein BRAFLDRAFT_80359	Branchiostoma floridae	25.54	54.32	559	382	14	3e-21	105	Eukaryota; Metazoa; Chordata; Cephalochordata; Branchiostomidae;Branchiostoma.
gi|311978266|ref|YP_003987387.1| putative TPR repeat-containing protein [Acanthamoeba polyphaga mimivirus] gi|82000252|sp|Q5UQQ7.1|Y856_MIMIV RecName: Full=Putative TPR repeat-containing protein R856 gi|55417464|gb|AAV51114.1| unknown [Acanthamoeba polyphaga mimivirus] gi|308205100|gb|ADO18901.1| putative TPR repeat-containing protein [Acanthamoeba polyphaga mimivirus] gi|351738036|gb|AEQ61071.1|…	gi|196012289|ref|XP_002116007.1| hypothetical protein TRIADDRAFT_60002	Trichoplax adhaerens	26.96	48.12	4772	3325	53	4e-21	104	Eukaryota; Metazoa; Placozoa; Trichoplax.
gi|311978266|ref|YP_003987387.1| putative TPR repeat-containing protein [Acanthamoeba polyphaga mimivirus] gi|82000252|sp|Q5UQQ7.1|Y856_MIMIV RecName: Full=Putative TPR repeat-containing protein R856 gi|55417464|gb|AAV51114.1| unknown [Acanthamoeba polyphaga mimivirus] gi|308205100|gb|ADO18901.1| putative TPR repeat-containing protein [Acanthamoeba polyphaga mimivirus] gi|351738036|gb|AEQ61071.1|…	gi|516315256|ref|WP_017711950.1| hypothetical protein, partial	Prochlorothrix hollandica	26.49	47.68	1277	893	13	4e-21	104	Bacteria; Cyanobacteria; Prochlorales; Prochlorotrichaceae;Prochlorothrix.
gi|311978266|ref|YP_003987387.1| putative TPR repeat-containing protein [Acanthamoeba polyphaga mimivirus] gi|82000252|sp|Q5UQQ7.1|Y856_MIMIV RecName: Full=Putative TPR repeat-containing protein R856 gi|55417464|gb|AAV51114.1| unknown [Acanthamoeba polyphaga mimivirus] gi|308205100|gb|ADO18901.1| putative TPR repeat-containing protein [Acanthamoeba polyphaga mimivirus] gi|351738036|gb|AEQ61071.1|…	gi|67458418|ref|YP_246042.1| hypothetical protein RF_0026	Rickettsia felis URRWXCal2	26.64	51.82	522	359	5	4e-21	103	Bacteria; Proteobacteria; Alphaproteobacteria; Rickettsiales;Rickettsiaceae; Rickettsieae; Rickettsia; spotted fever group.
gi|311978266|ref|YP_003987387.1| putative TPR repeat-containing protein [Acanthamoeba polyphaga mimivirus] gi|82000252|sp|Q5UQQ7.1|Y856_MIMIV RecName: Full=Putative TPR repeat-containing protein R856 gi|55417464|gb|AAV51114.1| unknown [Acanthamoeba polyphaga mimivirus] gi|308205100|gb|ADO18901.1| putative TPR repeat-containing protein [Acanthamoeba polyphaga mimivirus] gi|351738036|gb|AEQ61071.1|…	gi|196012447|ref|XP_002116086.1| hypothetical protein TRIADDRAFT_59997	Trichoplax adhaerens	26.01	48.31	2863	1985	33	5e-21	103	Eukaryota; Metazoa; Placozoa; Trichoplax.
gi|311978266|ref|YP_003987387.1| putative TPR repeat-containing protein [Acanthamoeba polyphaga mimivirus] gi|82000252|sp|Q5UQQ7.1|Y856_MIMIV RecName: Full=Putative TPR repeat-containing protein R856 gi|55417464|gb|AAV51114.1| unknown [Acanthamoeba polyphaga mimivirus] gi|308205100|gb|ADO18901.1| putative TPR repeat-containing protein [Acanthamoeba polyphaga mimivirus] gi|351738036|gb|AEQ61071.1|…	gi|515863740|ref|WP_017294368.1| hypothetical protein	Geminocystis herdmanii	30.31	50.79	1529	1003	21	5e-21	104	Bacteria; Cyanobacteria; Oscillatoriophycideae; Chroococcales;Geminocystis.
gi|311978266|ref|YP_003987387.1| putative TPR repeat-containing protein [Acanthamoeba polyphaga mimivirus] gi|82000252|sp|Q5UQQ7.1|Y856_MIMIV RecName: Full=Putative TPR repeat-containing protein R856 gi|55417464|gb|AAV51114.1| unknown [Acanthamoeba polyphaga mimivirus] gi|308205100|gb|ADO18901.1| putative TPR repeat-containing protein [Acanthamoeba polyphaga mimivirus] gi|351738036|gb|AEQ61071.1|…	gi|260832984|ref|XP_002611437.1| hypothetical protein BRAFLDRAFT_63931	Branchiostoma floridae	24.47	54.26	1794	1263	40	6e-21	103	Eukaryota; Metazoa; Chordata; Cephalochordata; Branchiostomidae;Branchiostoma.
gi|311978266|ref|YP_003987387.1| putative TPR repeat-containing protein [Acanthamoeba polyphaga mimivirus] gi|82000252|sp|Q5UQQ7.1|Y856_MIMIV RecName: Full=Putative TPR repeat-containing protein R856 gi|55417464|gb|AAV51114.1| unknown [Acanthamoeba polyphaga mimivirus] gi|308205100|gb|ADO18901.1| putative TPR repeat-containing protein [Acanthamoeba polyphaga mimivirus] gi|351738036|gb|AEQ61071.1|…	gi|514696744|ref|XP_004995942.1| hypothetical protein PTSG_12001	Salpingoeca rosetta	25.56	48.5	1138	806	14	6e-21	103	Eukaryota; Choanoflagellida; Salpingoecidae; Salpingoeca.
gi|311978266|ref|YP_003987387.1| putative TPR repeat-containing protein [Acanthamoeba polyphaga mimivirus] gi|82000252|sp|Q5UQQ7.1|Y856_MIMIV RecName: Full=Putative TPR repeat-containing protein R856 gi|55417464|gb|AAV51114.1| unknown [Acanthamoeba polyphaga mimivirus] gi|308205100|gb|ADO18901.1| putative TPR repeat-containing protein [Acanthamoeba polyphaga mimivirus] gi|351738036|gb|AEQ61071.1|…	gi|196017274|ref|XP_002118465.1| hypothetical protein TRIADDRAFT_62499	Trichoplax adhaerens	26.37	49.32	3043	2121	31	8e-21	103	Eukaryota; Metazoa; Placozoa; Trichoplax.
gi|311978266|ref|YP_003987387.1| putative TPR repeat-containing protein [Acanthamoeba polyphaga mimivirus] gi|82000252|sp|Q5UQQ7.1|Y856_MIMIV RecName: Full=Putative TPR repeat-containing protein R856 gi|55417464|gb|AAV51114.1| unknown [Acanthamoeba polyphaga mimivirus] gi|308205100|gb|ADO18901.1| putative TPR repeat-containing protein [Acanthamoeba polyphaga mimivirus] gi|351738036|gb|AEQ61071.1|…	gi|260814990|ref|XP_002602196.1| hypothetical protein BRAFLDRAFT_76883	Branchiostoma floridae	24.91	52.98	719	511	15	8e-21	103	Eukaryota; Metazoa; Chordata; Cephalochordata; Branchiostomidae;Branchiostoma.
gi|311978266|ref|YP_003987387.1| putative TPR repeat-containing protein [Acanthamoeba polyphaga mimivirus] gi|82000252|sp|Q5UQQ7.1|Y856_MIMIV RecName: Full=Putative TPR repeat-containing protein R856 gi|55417464|gb|AAV51114.1| unknown [Acanthamoeba polyphaga mimivirus] gi|308205100|gb|ADO18901.1| putative TPR repeat-containing protein [Acanthamoeba polyphaga mimivirus] gi|351738036|gb|AEQ61071.1|…	gi|260814956|ref|XP_002602179.1| hypothetical protein BRAFLDRAFT_76867	Branchiostoma floridae	23.4	51.37	1137	788	28	9e-21	103	Eukaryota; Metazoa; Chordata; Cephalochordata; Branchiostomidae;Branchiostoma.
gi|311978266|ref|YP_003987387.1| putative TPR repeat-containing protein [Acanthamoeba polyphaga mimivirus] gi|82000252|sp|Q5UQQ7.1|Y856_MIMIV RecName: Full=Putative TPR repeat-containing protein R856 gi|55417464|gb|AAV51114.1| unknown [Acanthamoeba polyphaga mimivirus] gi|308205100|gb|ADO18901.1| putative TPR repeat-containing protein [Acanthamoeba polyphaga mimivirus] gi|351738036|gb|AEQ61071.1|…	gi|260826311|ref|XP_002608109.1| hypothetical protein BRAFLDRAFT_91413	Branchiostoma floridae	25.61	50.88	2581	1844	53	1e-20	103	Eukaryota; Metazoa; Chordata; Cephalochordata; Branchiostomidae;Branchiostoma.
gi|311978266|ref|YP_003987387.1| putative TPR repeat-containing protein [Acanthamoeba polyphaga mimivirus] gi|82000252|sp|Q5UQQ7.1|Y856_MIMIV RecName: Full=Putative TPR repeat-containing protein R856 gi|55417464|gb|AAV51114.1| unknown [Acanthamoeba polyphaga mimivirus] gi|308205100|gb|ADO18901.1| putative TPR repeat-containing protein [Acanthamoeba polyphaga mimivirus] gi|351738036|gb|AEQ61071.1|…	gi|428310154|ref|YP_007121131.1| hypothetical protein Mic7113_1869	Microcoleus sp. PCC 7113	26.62	46.76	1753	1214	16	1e-20	102	Bacteria; Cyanobacteria; Oscillatoriophycideae; Oscillatoriales;Microcoleus.
gi|311978266|ref|YP_003987387.1| putative TPR repeat-containing protein [Acanthamoeba polyphaga mimivirus] gi|82000252|sp|Q5UQQ7.1|Y856_MIMIV RecName: Full=Putative TPR repeat-containing protein R856 gi|55417464|gb|AAV51114.1| unknown [Acanthamoeba polyphaga mimivirus] gi|308205100|gb|ADO18901.1| putative TPR repeat-containing protein [Acanthamoeba polyphaga mimivirus] gi|351738036|gb|AEQ61071.1|…	gi|209867689|gb|ACI90376.1| TPR repeat containing protein-like protein	Philodina roseola	27.89	48.61	1371	986	12	1e-20	103	Eukaryota; Metazoa; Lophotrochozoa; Rotifera; Bdelloidea;Philodinida; Philodinidae; Philodina.
gi|311978266|ref|YP_003987387.1| putative TPR repeat-containing protein [Acanthamoeba polyphaga mimivirus] gi|82000252|sp|Q5UQQ7.1|Y856_MIMIV RecName: Full=Putative TPR repeat-containing protein R856 gi|55417464|gb|AAV51114.1| unknown [Acanthamoeba polyphaga mimivirus] gi|308205100|gb|ADO18901.1| putative TPR repeat-containing protein [Acanthamoeba polyphaga mimivirus] gi|351738036|gb|AEQ61071.1|…	gi|569404764|gb|ETO22064.1| hypothetical protein RFI_15137	Reticulomyxa filosa	23.13	49.51	749	554	6	1e-20	102	Eukaryota; Rhizaria; Foraminifera; Reticulomyxidae; Reticulomyxa.
gi|311978266|ref|YP_003987387.1| putative TPR repeat-containing protein [Acanthamoeba polyphaga mimivirus] gi|82000252|sp|Q5UQQ7.1|Y856_MIMIV RecName: Full=Putative TPR repeat-containing protein R856 gi|55417464|gb|AAV51114.1| unknown [Acanthamoeba polyphaga mimivirus] gi|308205100|gb|ADO18901.1| putative TPR repeat-containing protein [Acanthamoeba polyphaga mimivirus] gi|351738036|gb|AEQ61071.1|…	gi|260823266|ref|XP_002604104.1| hypothetical protein BRAFLDRAFT_71607	Branchiostoma floridae	26.69	51.6	3094	2124	84	1e-20	103	Eukaryota; Metazoa; Chordata; Cephalochordata; Branchiostomidae;Branchiostoma.
gi|311978266|ref|YP_003987387.1| putative TPR repeat-containing protein [Acanthamoeba polyphaga mimivirus] gi|82000252|sp|Q5UQQ7.1|Y856_MIMIV RecName: Full=Putative TPR repeat-containing protein R856 gi|55417464|gb|AAV51114.1| unknown [Acanthamoeba polyphaga mimivirus] gi|308205100|gb|ADO18901.1| putative TPR repeat-containing protein [Acanthamoeba polyphaga mimivirus] gi|351738036|gb|AEQ61071.1|…	gi|196019328|ref|XP_002118963.1| hypothetical protein TRIADDRAFT_35003	Trichoplax adhaerens	27.73	53.36	1484	1072	15	2e-20	98.6	Eukaryota; Metazoa; Placozoa; Trichoplax.
gi|311978266|ref|YP_003987387.1| putative TPR repeat-containing protein [Acanthamoeba polyphaga mimivirus] gi|82000252|sp|Q5UQQ7.1|Y856_MIMIV RecName: Full=Putative TPR repeat-containing protein R856 gi|55417464|gb|AAV51114.1| unknown [Acanthamoeba polyphaga mimivirus] gi|308205100|gb|ADO18901.1| putative TPR repeat-containing protein [Acanthamoeba polyphaga mimivirus] gi|351738036|gb|AEQ61071.1|…	gi|196018295|ref|XP_002118790.1| hypothetical protein TRIADDRAFT_62798	Trichoplax adhaerens	30	48.21	2653	1850	31	2e-20	101	Eukaryota; Metazoa; Placozoa; Trichoplax.
gi|311978266|ref|YP_003987387.1| putative TPR repeat-containing protein [Acanthamoeba polyphaga mimivirus] gi|82000252|sp|Q5UQQ7.1|Y856_MIMIV RecName: Full=Putative TPR repeat-containing protein R856 gi|55417464|gb|AAV51114.1| unknown [Acanthamoeba polyphaga mimivirus] gi|308205100|gb|ADO18901.1| putative TPR repeat-containing protein [Acanthamoeba polyphaga mimivirus] gi|351738036|gb|AEQ61071.1|…	gi|195998441|ref|XP_002109089.1| hypothetical protein TRIADDRAFT_52761	Trichoplax adhaerens	27.82	48.59	2349	1620	26	2e-20	102	Eukaryota; Metazoa; Placozoa; Trichoplax.
gi|311978266|ref|YP_003987387.1| putative TPR repeat-containing protein [Acanthamoeba polyphaga mimivirus] gi|82000252|sp|Q5UQQ7.1|Y856_MIMIV RecName: Full=Putative TPR repeat-containing protein R856 gi|55417464|gb|AAV51114.1| unknown [Acanthamoeba polyphaga mimivirus] gi|308205100|gb|ADO18901.1| putative TPR repeat-containing protein [Acanthamoeba polyphaga mimivirus] gi|351738036|gb|AEQ61071.1|…	gi|553735247|ref|WP_023069784.1| SHNi-TPR family protein, partial	Lyngbya aestuarii	27.04	45.28	1512	1029	15	2e-20	101	Bacteria; Cyanobacteria; Oscillatoriophycideae; Oscillatoriales;Lyngbya.
gi|311978266|ref|YP_003987387.1| putative TPR repeat-containing protein [Acanthamoeba polyphaga mimivirus] gi|82000252|sp|Q5UQQ7.1|Y856_MIMIV RecName: Full=Putative TPR repeat-containing protein R856 gi|55417464|gb|AAV51114.1| unknown [Acanthamoeba polyphaga mimivirus] gi|308205100|gb|ADO18901.1| putative TPR repeat-containing protein [Acanthamoeba polyphaga mimivirus] gi|351738036|gb|AEQ61071.1|…	gi|260815925|ref|XP_002602723.1| hypothetical protein BRAFLDRAFT_72915	Branchiostoma floridae	27.06	52.15	1427	1013	32	2e-20	101	Eukaryota; Metazoa; Chordata; Cephalochordata; Branchiostomidae;Branchiostoma.
gi|311978266|ref|YP_003987387.1| putative TPR repeat-containing protein [Acanthamoeba polyphaga mimivirus] gi|82000252|sp|Q5UQQ7.1|Y856_MIMIV RecName: Full=Putative TPR repeat-containing protein R856 gi|55417464|gb|AAV51114.1| unknown [Acanthamoeba polyphaga mimivirus] gi|308205100|gb|ADO18901.1| putative TPR repeat-containing protein [Acanthamoeba polyphaga mimivirus] gi|351738036|gb|AEQ61071.1|…	gi|219120669|ref|XP_002181068.1| predicted protein	Phaeodactylum tricornutum CCAP 1055/1	22.61	48.41	1092	773	14	2e-20	101	Eukaryota; Stramenopiles; Bacillariophyta; Bacillariophyceae;Bacillariophycidae; Naviculales; Phaeodactylaceae; Phaeodactylum.
gi|311978266|ref|YP_003987387.1| putative TPR repeat-containing protein [Acanthamoeba polyphaga mimivirus] gi|82000252|sp|Q5UQQ7.1|Y856_MIMIV RecName: Full=Putative TPR repeat-containing protein R856 gi|55417464|gb|AAV51114.1| unknown [Acanthamoeba polyphaga mimivirus] gi|308205100|gb|ADO18901.1| putative TPR repeat-containing protein [Acanthamoeba polyphaga mimivirus] gi|351738036|gb|AEQ61071.1|…	gi|569340051|gb|ETO03373.1| hypothetical protein RFI_34037, partial	Reticulomyxa filosa	27.31	50.92	478	333	5	2e-20	98.6	Eukaryota; Rhizaria; Foraminifera; Reticulomyxidae; Reticulomyxa.
gi|311978266|ref|YP_003987387.1| putative TPR repeat-containing protein [Acanthamoeba polyphaga mimivirus] gi|82000252|sp|Q5UQQ7.1|Y856_MIMIV RecName: Full=Putative TPR repeat-containing protein R856 gi|55417464|gb|AAV51114.1| unknown [Acanthamoeba polyphaga mimivirus] gi|308205100|gb|ADO18901.1| putative TPR repeat-containing protein [Acanthamoeba polyphaga mimivirus] gi|351738036|gb|AEQ61071.1|…	gi|497469576|ref|WP_009783774.1| hypothetical protein	Lyngbya sp. PCC 8106	24.04	50	1194	876	16	2e-20	102	Bacteria; Cyanobacteria; Oscillatoriophycideae; Oscillatoriales;Lyngbya.
gi|311978266|ref|YP_003987387.1| putative TPR repeat-containing protein [Acanthamoeba polyphaga mimivirus] gi|82000252|sp|Q5UQQ7.1|Y856_MIMIV RecName: Full=Putative TPR repeat-containing protein R856 gi|55417464|gb|AAV51114.1| unknown [Acanthamoeba polyphaga mimivirus] gi|308205100|gb|ADO18901.1| putative TPR repeat-containing protein [Acanthamoeba polyphaga mimivirus] gi|351738036|gb|AEQ61071.1|…	gi|516315259|ref|WP_017711953.1| hypothetical protein	Prochlorothrix hollandica	28.07	47.02	1288	908	14	2e-20	101	Bacteria; Cyanobacteria; Prochlorales; Prochlorotrichaceae;Prochlorothrix.
gi|311978266|ref|YP_003987387.1| putative TPR repeat-containing protein [Acanthamoeba polyphaga mimivirus] gi|82000252|sp|Q5UQQ7.1|Y856_MIMIV RecName: Full=Putative TPR repeat-containing protein R856 gi|55417464|gb|AAV51114.1| unknown [Acanthamoeba polyphaga mimivirus] gi|308205100|gb|ADO18901.1| putative TPR repeat-containing protein [Acanthamoeba polyphaga mimivirus] gi|351738036|gb|AEQ61071.1|…	gi|260792750|ref|XP_002591377.1| hypothetical protein BRAFLDRAFT_86884	Branchiostoma floridae	23.91	51.52	1618	1131	33	2e-20	102	Eukaryota; Metazoa; Chordata; Cephalochordata; Branchiostomidae;Branchiostoma.
gi|311978266|ref|YP_003987387.1| putative TPR repeat-containing protein [Acanthamoeba polyphaga mimivirus] gi|82000252|sp|Q5UQQ7.1|Y856_MIMIV RecName: Full=Putative TPR repeat-containing protein R856 gi|55417464|gb|AAV51114.1| unknown [Acanthamoeba polyphaga mimivirus] gi|308205100|gb|ADO18901.1| putative TPR repeat-containing protein [Acanthamoeba polyphaga mimivirus] gi|351738036|gb|AEQ61071.1|…	gi|260825568|ref|XP_002607738.1| hypothetical protein BRAFLDRAFT_82815	Branchiostoma floridae	27.27	50.35	1755	1240	38	2e-20	102	Eukaryota; Metazoa; Chordata; Cephalochordata; Branchiostomidae;Branchiostoma.
gi|311978266|ref|YP_003987387.1| putative TPR repeat-containing protein [Acanthamoeba polyphaga mimivirus] gi|82000252|sp|Q5UQQ7.1|Y856_MIMIV RecName: Full=Putative TPR repeat-containing protein R856 gi|55417464|gb|AAV51114.1| unknown [Acanthamoeba polyphaga mimivirus] gi|308205100|gb|ADO18901.1| putative TPR repeat-containing protein [Acanthamoeba polyphaga mimivirus] gi|351738036|gb|AEQ61071.1|…	gi|260823262|ref|XP_002604102.1| hypothetical protein BRAFLDRAFT_71609	Branchiostoma floridae	23.51	52.32	1439	967	36	2e-20	102	Eukaryota; Metazoa; Chordata; Cephalochordata; Branchiostomidae;Branchiostoma.
gi|311978266|ref|YP_003987387.1| putative TPR repeat-containing protein [Acanthamoeba polyphaga mimivirus] gi|82000252|sp|Q5UQQ7.1|Y856_MIMIV RecName: Full=Putative TPR repeat-containing protein R856 gi|55417464|gb|AAV51114.1| unknown [Acanthamoeba polyphaga mimivirus] gi|308205100|gb|ADO18901.1| putative TPR repeat-containing protein [Acanthamoeba polyphaga mimivirus] gi|351738036|gb|AEQ61071.1|…	gi|218438775|ref|YP_002377104.1| hypothetical protein PCC7424_1804	Cyanothece sp. PCC 7424	25.17	49.3	1077	759	11	2e-20	102	Bacteria; Cyanobacteria; Oscillatoriophycideae; Chroococcales;Cyanothece.
gi|311978266|ref|YP_003987387.1| putative TPR repeat-containing protein [Acanthamoeba polyphaga mimivirus] gi|82000252|sp|Q5UQQ7.1|Y856_MIMIV RecName: Full=Putative TPR repeat-containing protein R856 gi|55417464|gb|AAV51114.1| unknown [Acanthamoeba polyphaga mimivirus] gi|308205100|gb|ADO18901.1| putative TPR repeat-containing protein [Acanthamoeba polyphaga mimivirus] gi|351738036|gb|AEQ61071.1|…	gi|514687957|ref|XP_004991555.1| tetratricopeptide protein	Salpingoeca rosetta	24.17	47.73	650	458	11	2e-20	101	Eukaryota; Choanoflagellida; Salpingoecidae; Salpingoeca.
gi|311978266|ref|YP_003987387.1| putative TPR repeat-containing protein [Acanthamoeba polyphaga mimivirus] gi|82000252|sp|Q5UQQ7.1|Y856_MIMIV RecName: Full=Putative TPR repeat-containing protein R856 gi|55417464|gb|AAV51114.1| unknown [Acanthamoeba polyphaga mimivirus] gi|308205100|gb|ADO18901.1| putative TPR repeat-containing protein [Acanthamoeba polyphaga mimivirus] gi|351738036|gb|AEQ61071.1|…	gi|260814982|ref|XP_002602192.1| hypothetical protein BRAFLDRAFT_76879	Branchiostoma floridae	25.53	53.55	810	563	17	2e-20	102	Eukaryota; Metazoa; Chordata; Cephalochordata; Branchiostomidae;Branchiostoma.
gi|311978266|ref|YP_003987387.1| putative TPR repeat-containing protein [Acanthamoeba polyphaga mimivirus] gi|82000252|sp|Q5UQQ7.1|Y856_MIMIV RecName: Full=Putative TPR repeat-containing protein R856 gi|55417464|gb|AAV51114.1| unknown [Acanthamoeba polyphaga mimivirus] gi|308205100|gb|ADO18901.1| putative TPR repeat-containing protein [Acanthamoeba polyphaga mimivirus] gi|351738036|gb|AEQ61071.1|…	gi|195998616|ref|XP_002109176.1| hypothetical protein TRIADDRAFT_52943	Trichoplax adhaerens	27.92	50.18	2271	1527	28	3e-20	101	Eukaryota; Metazoa; Placozoa; Trichoplax.
gi|311978266|ref|YP_003987387.1| putative TPR repeat-containing protein [Acanthamoeba polyphaga mimivirus] gi|82000252|sp|Q5UQQ7.1|Y856_MIMIV RecName: Full=Putative TPR repeat-containing protein R856 gi|55417464|gb|AAV51114.1| unknown [Acanthamoeba polyphaga mimivirus] gi|308205100|gb|ADO18901.1| putative TPR repeat-containing protein [Acanthamoeba polyphaga mimivirus] gi|351738036|gb|AEQ61071.1|…	gi|260797391|ref|XP_002593686.1| hypothetical protein BRAFLDRAFT_107667	Branchiostoma floridae	24.55	46.67	3016	2120	67	3e-20	102	Eukaryota; Metazoa; Chordata; Cephalochordata; Branchiostomidae;Branchiostoma.
gi|311978266|ref|YP_003987387.1| putative TPR repeat-containing protein [Acanthamoeba polyphaga mimivirus] gi|82000252|sp|Q5UQQ7.1|Y856_MIMIV RecName: Full=Putative TPR repeat-containing protein R856 gi|55417464|gb|AAV51114.1| unknown [Acanthamoeba polyphaga mimivirus] gi|308205100|gb|ADO18901.1| putative TPR repeat-containing protein [Acanthamoeba polyphaga mimivirus] gi|351738036|gb|AEQ61071.1|…	gi|516328603|ref|WP_017719262.1| hypothetical protein	Oscillatoria sp. PCC 10802	23.79	50	948	692	8	3e-20	101	Bacteria; Cyanobacteria; Oscillatoriophycideae; Oscillatoriales;Oscillatoria.
gi|311978266|ref|YP_003987387.1| putative TPR repeat-containing protein [Acanthamoeba polyphaga mimivirus] gi|82000252|sp|Q5UQQ7.1|Y856_MIMIV RecName: Full=Putative TPR repeat-containing protein R856 gi|55417464|gb|AAV51114.1| unknown [Acanthamoeba polyphaga mimivirus] gi|308205100|gb|ADO18901.1| putative TPR repeat-containing protein [Acanthamoeba polyphaga mimivirus] gi|351738036|gb|AEQ61071.1|…	gi|260818202|ref|XP_002604272.1| hypothetical protein BRAFLDRAFT_88561	Branchiostoma floridae	24.56	52.28	1172	820	24	3e-20	101	Eukaryota; Metazoa; Chordata; Cephalochordata; Branchiostomidae;Branchiostoma.
gi|311978266|ref|YP_003987387.1| putative TPR repeat-containing protein [Acanthamoeba polyphaga mimivirus] gi|82000252|sp|Q5UQQ7.1|Y856_MIMIV RecName: Full=Putative TPR repeat-containing protein R856 gi|55417464|gb|AAV51114.1| unknown [Acanthamoeba polyphaga mimivirus] gi|308205100|gb|ADO18901.1| putative TPR repeat-containing protein [Acanthamoeba polyphaga mimivirus] gi|351738036|gb|AEQ61071.1|…	gi|514698952|ref|XP_004997045.1| kinesin light chain isoform 1	Salpingoeca rosetta	25.47	45.28	563	378	12	3e-20	100	Eukaryota; Choanoflagellida; Salpingoecidae; Salpingoeca.
gi|311978266|ref|YP_003987387.1| putative TPR repeat-containing protein [Acanthamoeba polyphaga mimivirus] gi|82000252|sp|Q5UQQ7.1|Y856_MIMIV RecName: Full=Putative TPR repeat-containing protein R856 gi|55417464|gb|AAV51114.1| unknown [Acanthamoeba polyphaga mimivirus] gi|308205100|gb|ADO18901.1| putative TPR repeat-containing protein [Acanthamoeba polyphaga mimivirus] gi|351738036|gb|AEQ61071.1|…	gi|260795158|ref|XP_002592573.1| hypothetical protein BRAFLDRAFT_68895	Branchiostoma floridae	27.37	51.93	1087	753	26	3e-20	102	Eukaryota; Metazoa; Chordata; Cephalochordata; Branchiostomidae;Branchiostoma.
gi|311978266|ref|YP_003987387.1| putative TPR repeat-containing protein [Acanthamoeba polyphaga mimivirus] gi|82000252|sp|Q5UQQ7.1|Y856_MIMIV RecName: Full=Putative TPR repeat-containing protein R856 gi|55417464|gb|AAV51114.1| unknown [Acanthamoeba polyphaga mimivirus] gi|308205100|gb|ADO18901.1| putative TPR repeat-containing protein [Acanthamoeba polyphaga mimivirus] gi|351738036|gb|AEQ61071.1|…	gi|260814970|ref|XP_002602186.1| hypothetical protein BRAFLDRAFT_121480	Branchiostoma floridae	26.56	55.19	806	565	17	3e-20	101	Eukaryota; Metazoa; Chordata; Cephalochordata; Branchiostomidae;Branchiostoma.
gi|311978266|ref|YP_003987387.1| putative TPR repeat-containing protein [Acanthamoeba polyphaga mimivirus] gi|82000252|sp|Q5UQQ7.1|Y856_MIMIV RecName: Full=Putative TPR repeat-containing protein R856 gi|55417464|gb|AAV51114.1| unknown [Acanthamoeba polyphaga mimivirus] gi|308205100|gb|ADO18901.1| putative TPR repeat-containing protein [Acanthamoeba polyphaga mimivirus] gi|351738036|gb|AEQ61071.1|…	gi|260814952|ref|XP_002602177.1| hypothetical protein BRAFLDRAFT_76865	Branchiostoma floridae	25.18	53.19	1679	1156	38	4e-20	101	Eukaryota; Metazoa; Chordata; Cephalochordata; Branchiostomidae;Branchiostoma.
gi|311978266|ref|YP_003987387.1| putative TPR repeat-containing protein [Acanthamoeba polyphaga mimivirus] gi|82000252|sp|Q5UQQ7.1|Y856_MIMIV RecName: Full=Putative TPR repeat-containing protein R856 gi|55417464|gb|AAV51114.1| unknown [Acanthamoeba polyphaga mimivirus] gi|308205100|gb|ADO18901.1| putative TPR repeat-containing protein [Acanthamoeba polyphaga mimivirus] gi|351738036|gb|AEQ61071.1|…	gi|260787473|ref|XP_002588777.1| hypothetical protein BRAFLDRAFT_89794	Branchiostoma floridae	28.47	51.25	1035	711	26	4e-20	101	Eukaryota; Metazoa; Chordata; Cephalochordata; Branchiostomidae;Branchiostoma.
gi|311978266|ref|YP_003987387.1| putative TPR repeat-containing protein [Acanthamoeba polyphaga mimivirus] gi|82000252|sp|Q5UQQ7.1|Y856_MIMIV RecName: Full=Putative TPR repeat-containing protein R856 gi|55417464|gb|AAV51114.1| unknown [Acanthamoeba polyphaga mimivirus] gi|308205100|gb|ADO18901.1| putative TPR repeat-containing protein [Acanthamoeba polyphaga mimivirus] gi|351738036|gb|AEQ61071.1|…	gi|260811311|ref|XP_002600366.1| hypothetical protein BRAFLDRAFT_66599	Branchiostoma floridae	28.03	51.88	1099	784	18	4e-20	101	Eukaryota; Metazoa; Chordata; Cephalochordata; Branchiostomidae;Branchiostoma.
gi|311978266|ref|YP_003987387.1| putative TPR repeat-containing protein [Acanthamoeba polyphaga mimivirus] gi|82000252|sp|Q5UQQ7.1|Y856_MIMIV RecName: Full=Putative TPR repeat-containing protein R856 gi|55417464|gb|AAV51114.1| unknown [Acanthamoeba polyphaga mimivirus] gi|308205100|gb|ADO18901.1| putative TPR repeat-containing protein [Acanthamoeba polyphaga mimivirus] gi|351738036|gb|AEQ61071.1|…	gi|260787489|ref|XP_002588785.1| hypothetical protein BRAFLDRAFT_89785	Branchiostoma floridae	27.76	51.25	1864	1263	43	5e-20	101	Eukaryota; Metazoa; Chordata; Cephalochordata; Branchiostomidae;Branchiostoma.
gi|311978266|ref|YP_003987387.1| putative TPR repeat-containing protein [Acanthamoeba polyphaga mimivirus] gi|82000252|sp|Q5UQQ7.1|Y856_MIMIV RecName: Full=Putative TPR repeat-containing protein R856 gi|55417464|gb|AAV51114.1| unknown [Acanthamoeba polyphaga mimivirus] gi|308205100|gb|ADO18901.1| putative TPR repeat-containing protein [Acanthamoeba polyphaga mimivirus] gi|351738036|gb|AEQ61071.1|…	gi|196016267|ref|XP_002117987.1| hypothetical protein TRIADDRAFT_62008	Trichoplax adhaerens	28.27	47	4035	2782	47	6e-20	101	Eukaryota; Metazoa; Placozoa; Trichoplax.
gi|311978266|ref|YP_003987387.1| putative TPR repeat-containing protein [Acanthamoeba polyphaga mimivirus] gi|82000252|sp|Q5UQQ7.1|Y856_MIMIV RecName: Full=Putative TPR repeat-containing protein R856 gi|55417464|gb|AAV51114.1| unknown [Acanthamoeba polyphaga mimivirus] gi|308205100|gb|ADO18901.1| putative TPR repeat-containing protein [Acanthamoeba polyphaga mimivirus] gi|351738036|gb|AEQ61071.1|…	gi|495455357|ref|WP_008180050.1| hypothetical protein	Moorea producens	25.09	51.66	1478	1055	15	6e-20	100	Bacteria; Cyanobacteria; Oscillatoriophycideae; Oscillatoriales;Moorea.
gi|311978266|ref|YP_003987387.1| putative TPR repeat-containing protein [Acanthamoeba polyphaga mimivirus] gi|82000252|sp|Q5UQQ7.1|Y856_MIMIV RecName: Full=Putative TPR repeat-containing protein R856 gi|55417464|gb|AAV51114.1| unknown [Acanthamoeba polyphaga mimivirus] gi|308205100|gb|ADO18901.1| putative TPR repeat-containing protein [Acanthamoeba polyphaga mimivirus] gi|351738036|gb|AEQ61071.1|…	gi|260834380|ref|XP_002612189.1| hypothetical protein BRAFLDRAFT_88932	Branchiostoma floridae	25.57	50.81	1720	1172	44	6e-20	100	Eukaryota; Metazoa; Chordata; Cephalochordata; Branchiostomidae;Branchiostoma.
gi|311978266|ref|YP_003987387.1| putative TPR repeat-containing protein [Acanthamoeba polyphaga mimivirus] gi|82000252|sp|Q5UQQ7.1|Y856_MIMIV RecName: Full=Putative TPR repeat-containing protein R856 gi|55417464|gb|AAV51114.1| unknown [Acanthamoeba polyphaga mimivirus] gi|308205100|gb|ADO18901.1| putative TPR repeat-containing protein [Acanthamoeba polyphaga mimivirus] gi|351738036|gb|AEQ61071.1|…	gi|260786216|ref|XP_002588154.1| hypothetical protein BRAFLDRAFT_68792	Branchiostoma floridae	24.56	52.28	1339	952	29	7e-20	100	Eukaryota; Metazoa; Chordata; Cephalochordata; Branchiostomidae;Branchiostoma.
gi|311978266|ref|YP_003987387.1| putative TPR repeat-containing protein [Acanthamoeba polyphaga mimivirus] gi|82000252|sp|Q5UQQ7.1|Y856_MIMIV RecName: Full=Putative TPR repeat-containing protein R856 gi|55417464|gb|AAV51114.1| unknown [Acanthamoeba polyphaga mimivirus] gi|308205100|gb|ADO18901.1| putative TPR repeat-containing protein [Acanthamoeba polyphaga mimivirus] gi|351738036|gb|AEQ61071.1|…	gi|493672345|ref|WP_006622677.1| tetratricopeptide TPR_2 repeat protein	Arthrospira platensis	27.3	48.47	1368	846	38	8e-20	99	Bacteria; Cyanobacteria; Oscillatoriophycideae; Oscillatoriales;Arthrospira.
gi|311978266|ref|YP_003987387.1| putative TPR repeat-containing protein [Acanthamoeba polyphaga mimivirus] gi|82000252|sp|Q5UQQ7.1|Y856_MIMIV RecName: Full=Putative TPR repeat-containing protein R856 gi|55417464|gb|AAV51114.1| unknown [Acanthamoeba polyphaga mimivirus] gi|308205100|gb|ADO18901.1| putative TPR repeat-containing protein [Acanthamoeba polyphaga mimivirus] gi|351738036|gb|AEQ61071.1|…	gi|260830832|ref|XP_002610364.1| hypothetical protein BRAFLDRAFT_72434	Branchiostoma floridae	25.5	52.01	2486	1790	55	8e-20	100	Eukaryota; Metazoa; Chordata; Cephalochordata; Branchiostomidae;Branchiostoma.
gi|311978266|ref|YP_003987387.1| putative TPR repeat-containing protein [Acanthamoeba polyphaga mimivirus] gi|82000252|sp|Q5UQQ7.1|Y856_MIMIV RecName: Full=Putative TPR repeat-containing protein R856 gi|55417464|gb|AAV51114.1| unknown [Acanthamoeba polyphaga mimivirus] gi|308205100|gb|ADO18901.1| putative TPR repeat-containing protein [Acanthamoeba polyphaga mimivirus] gi|351738036|gb|AEQ61071.1|…	gi|333993540|ref|YP_004526153.1| hypothetical protein TREAZ_1758	Treponema azotonutricium ZAS-9	25.86	48.28	2752	1954	30	9e-20	100	Bacteria; Spirochaetes; Spirochaetales; Spirochaetaceae; Treponema.
gi|311978266|ref|YP_003987387.1| putative TPR repeat-containing protein [Acanthamoeba polyphaga mimivirus] gi|82000252|sp|Q5UQQ7.1|Y856_MIMIV RecName: Full=Putative TPR repeat-containing protein R856 gi|55417464|gb|AAV51114.1| unknown [Acanthamoeba polyphaga mimivirus] gi|308205100|gb|ADO18901.1| putative TPR repeat-containing protein [Acanthamoeba polyphaga mimivirus] gi|351738036|gb|AEQ61071.1|…	gi|517211355|ref|WP_018400173.1| hypothetical protein	filamentous cyanobacterium ESFC-1	26.88	49.1	1955	1348	22	9e-20	100	Bacteria; Cyanobacteria; Oscillatoriophycideae; Oscillatoriales.
gi|311978266|ref|YP_003987387.1| putative TPR repeat-containing protein [Acanthamoeba polyphaga mimivirus] gi|82000252|sp|Q5UQQ7.1|Y856_MIMIV RecName: Full=Putative TPR repeat-containing protein R856 gi|55417464|gb|AAV51114.1| unknown [Acanthamoeba polyphaga mimivirus] gi|308205100|gb|ADO18901.1| putative TPR repeat-containing protein [Acanthamoeba polyphaga mimivirus] gi|351738036|gb|AEQ61071.1|…	gi|260815996|ref|XP_002602758.1| hypothetical protein BRAFLDRAFT_93704	Branchiostoma floridae	23.26	51.16	1270	855	29	9e-20	100	Eukaryota; Metazoa; Chordata; Cephalochordata; Branchiostomidae;Branchiostoma.
gi|311978266|ref|YP_003987387.1| putative TPR repeat-containing protein [Acanthamoeba polyphaga mimivirus] gi|82000252|sp|Q5UQQ7.1|Y856_MIMIV RecName: Full=Putative TPR repeat-containing protein R856 gi|55417464|gb|AAV51114.1| unknown [Acanthamoeba polyphaga mimivirus] gi|308205100|gb|ADO18901.1| putative TPR repeat-containing protein [Acanthamoeba polyphaga mimivirus] gi|351738036|gb|AEQ61071.1|…	gi|260780945|ref|XP_002585592.1| hypothetical protein BRAFLDRAFT_111776	Branchiostoma floridae	23.34	48.9	632	440	17	9e-20	100	Eukaryota; Metazoa; Chordata; Cephalochordata; Branchiostomidae;Branchiostoma.
gi|311978266|ref|YP_003987387.1| putative TPR repeat-containing protein [Acanthamoeba polyphaga mimivirus] gi|82000252|sp|Q5UQQ7.1|Y856_MIMIV RecName: Full=Putative TPR repeat-containing protein R856 gi|55417464|gb|AAV51114.1| unknown [Acanthamoeba polyphaga mimivirus] gi|308205100|gb|ADO18901.1| putative TPR repeat-containing protein [Acanthamoeba polyphaga mimivirus] gi|351738036|gb|AEQ61071.1|…	gi|196018208|ref|XP_002118767.1| hypothetical protein TRIADDRAFT_62778	Trichoplax adhaerens	28.21	49.29	2457	1722	28	1e-19	99.8	Eukaryota; Metazoa; Placozoa; Trichoplax.
gi|311978266|ref|YP_003987387.1| putative TPR repeat-containing protein [Acanthamoeba polyphaga mimivirus] gi|82000252|sp|Q5UQQ7.1|Y856_MIMIV RecName: Full=Putative TPR repeat-containing protein R856 gi|55417464|gb|AAV51114.1| unknown [Acanthamoeba polyphaga mimivirus] gi|308205100|gb|ADO18901.1| putative TPR repeat-containing protein [Acanthamoeba polyphaga mimivirus] gi|351738036|gb|AEQ61071.1|…	gi|260788274|ref|XP_002589175.1| hypothetical protein BRAFLDRAFT_84931	Branchiostoma floridae	25.08	51.14	1749	1236	36	1e-19	100	Eukaryota; Metazoa; Chordata; Cephalochordata; Branchiostomidae;Branchiostoma.
gi|311978266|ref|YP_003987387.1| putative TPR repeat-containing protein [Acanthamoeba polyphaga mimivirus] gi|82000252|sp|Q5UQQ7.1|Y856_MIMIV RecName: Full=Putative TPR repeat-containing protein R856 gi|55417464|gb|AAV51114.1| unknown [Acanthamoeba polyphaga mimivirus] gi|308205100|gb|ADO18901.1| putative TPR repeat-containing protein [Acanthamoeba polyphaga mimivirus] gi|351738036|gb|AEQ61071.1|…	gi|260825582|ref|XP_002607745.1| hypothetical protein BRAFLDRAFT_82807	Branchiostoma floridae	25.55	51.82	1241	853	30	1e-19	99.8	Eukaryota; Metazoa; Chordata; Cephalochordata; Branchiostomidae;Branchiostoma.
gi|311978266|ref|YP_003987387.1| putative TPR repeat-containing protein [Acanthamoeba polyphaga mimivirus] gi|82000252|sp|Q5UQQ7.1|Y856_MIMIV RecName: Full=Putative TPR repeat-containing protein R856 gi|55417464|gb|AAV51114.1| unknown [Acanthamoeba polyphaga mimivirus] gi|308205100|gb|ADO18901.1| putative TPR repeat-containing protein [Acanthamoeba polyphaga mimivirus] gi|351738036|gb|AEQ61071.1|…	gi|514683748|ref|XP_004989455.1| mbre TPR repeat protein	Salpingoeca rosetta	26.64	47.75	978	711	9	1e-19	99.8	Eukaryota; Choanoflagellida; Salpingoecidae; Salpingoeca.
gi|311978266|ref|YP_003987387.1| putative TPR repeat-containing protein [Acanthamoeba polyphaga mimivirus] gi|82000252|sp|Q5UQQ7.1|Y856_MIMIV RecName: Full=Putative TPR repeat-containing protein R856 gi|55417464|gb|AAV51114.1| unknown [Acanthamoeba polyphaga mimivirus] gi|308205100|gb|ADO18901.1| putative TPR repeat-containing protein [Acanthamoeba polyphaga mimivirus] gi|351738036|gb|AEQ61071.1|…	gi|260814986|ref|XP_002602194.1| hypothetical protein BRAFLDRAFT_76881	Branchiostoma floridae	22.82	50.67	1953	1373	43	1e-19	100	Eukaryota; Metazoa; Chordata; Cephalochordata; Branchiostomidae;Branchiostoma.
gi|311978266|ref|YP_003987387.1| putative TPR repeat-containing protein [Acanthamoeba polyphaga mimivirus] gi|82000252|sp|Q5UQQ7.1|Y856_MIMIV RecName: Full=Putative TPR repeat-containing protein R856 gi|55417464|gb|AAV51114.1| unknown [Acanthamoeba polyphaga mimivirus] gi|308205100|gb|ADO18901.1| putative TPR repeat-containing protein [Acanthamoeba polyphaga mimivirus] gi|351738036|gb|AEQ61071.1|…	gi|571028354|ref|YP_008900474.1| tetratricopeptide repeat protein	Thermosynechococcus sp. NK55	28.45	46.86	917	654	6	1e-19	99.8	Bacteria; Cyanobacteria; Oscillatoriophycideae; Chroococcales;Thermosynechococcus.
gi|311978266|ref|YP_003987387.1| putative TPR repeat-containing protein [Acanthamoeba polyphaga mimivirus] gi|82000252|sp|Q5UQQ7.1|Y856_MIMIV RecName: Full=Putative TPR repeat-containing protein R856 gi|55417464|gb|AAV51114.1| unknown [Acanthamoeba polyphaga mimivirus] gi|308205100|gb|ADO18901.1| putative TPR repeat-containing protein [Acanthamoeba polyphaga mimivirus] gi|351738036|gb|AEQ61071.1|…	gi|260815998|ref|XP_002602759.1| hypothetical protein BRAFLDRAFT_93705	Branchiostoma floridae	25.52	52.76	1244	881	28	1e-19	99.8	Eukaryota; Metazoa; Chordata; Cephalochordata; Branchiostomidae;Branchiostoma.
gi|311978266|ref|YP_003987387.1| putative TPR repeat-containing protein [Acanthamoeba polyphaga mimivirus] gi|82000252|sp|Q5UQQ7.1|Y856_MIMIV RecName: Full=Putative TPR repeat-containing protein R856 gi|55417464|gb|AAV51114.1| unknown [Acanthamoeba polyphaga mimivirus] gi|308205100|gb|ADO18901.1| putative TPR repeat-containing protein [Acanthamoeba polyphaga mimivirus] gi|351738036|gb|AEQ61071.1|…	gi|260810356|ref|XP_002599930.1| hypothetical protein BRAFLDRAFT_74054	Branchiostoma floridae	23.17	49.52	560	404	11	1e-19	100	Eukaryota; Metazoa; Chordata; Cephalochordata; Branchiostomidae;Branchiostoma.
gi|311978266|ref|YP_003987387.1| putative TPR repeat-containing protein [Acanthamoeba polyphaga mimivirus] gi|82000252|sp|Q5UQQ7.1|Y856_MIMIV RecName: Full=Putative TPR repeat-containing protein R856 gi|55417464|gb|AAV51114.1| unknown [Acanthamoeba polyphaga mimivirus] gi|308205100|gb|ADO18901.1| putative TPR repeat-containing protein [Acanthamoeba polyphaga mimivirus] gi|351738036|gb|AEQ61071.1|…	gi|196017169|ref|XP_002118426.1| hypothetical protein TRIADDRAFT_34167	Trichoplax adhaerens	29.2	48	1110	746	14	2e-19	95.1	Eukaryota; Metazoa; Placozoa; Trichoplax.
gi|311978266|ref|YP_003987387.1| putative TPR repeat-containing protein [Acanthamoeba polyphaga mimivirus] gi|82000252|sp|Q5UQQ7.1|Y856_MIMIV RecName: Full=Putative TPR repeat-containing protein R856 gi|55417464|gb|AAV51114.1| unknown [Acanthamoeba polyphaga mimivirus] gi|308205100|gb|ADO18901.1| putative TPR repeat-containing protein [Acanthamoeba polyphaga mimivirus] gi|351738036|gb|AEQ61071.1|…	gi|515886517|ref|WP_017317100.1| hypothetical protein	Mastigocladopsis repens	23	48.56	1756	1267	22	2e-19	98.6	Bacteria; Cyanobacteria; Stigonematales; Mastigocladopsis.
gi|311978266|ref|YP_003987387.1| putative TPR repeat-containing protein [Acanthamoeba polyphaga mimivirus] gi|82000252|sp|Q5UQQ7.1|Y856_MIMIV RecName: Full=Putative TPR repeat-containing protein R856 gi|55417464|gb|AAV51114.1| unknown [Acanthamoeba polyphaga mimivirus] gi|308205100|gb|ADO18901.1| putative TPR repeat-containing protein [Acanthamoeba polyphaga mimivirus] gi|351738036|gb|AEQ61071.1|…	gi|260816956|ref|XP_002603353.1| hypothetical protein BRAFLDRAFT_80346	Branchiostoma floridae	23.3	49.85	1501	1046	39	2e-19	99	Eukaryota; Metazoa; Chordata; Cephalochordata; Branchiostomidae;Branchiostoma.
[truncated: 380 more rows]

## Sheet: BLASTp of EFC vs mimivirus aa
BLASTp of poxvirus entry fusion proteins vs mimivirus proteins
Query id	Subject id	% identity	e-value
[truncated: 30 more rows]

## Sheet: Blastp fiber protein vs UniParc
BLASTp of 6 proteins vs UniParc database
Mimivirus protein	Entry	Organisms	UniProtKB
[truncated: 1,042 more rows]
